# Supplementary material for: Assessing the degradation of ancient milk proteins through site-specific deamidation patterns
Source: Sci Rep. 2021 Apr 8;11:7795. doi: 10.1038/s41598-021-87125-x (PMC8032661; doi:10.1038/s41598-021-87125-x)
Supplement: Supplementary file 2 — Supplementary Information 2. [file 41598_2021_87125_MOESM2_ESM.zip]

Archive with 10 entries (9 files):
- zip/
- zip/Jeong2018.zip
- zip/ContamExp_GASP.zip
- zip/Warinner2014.zip
- zip/Charlton2019.zip
- zip/Hendy2018a.zip
- zip/Hendy2018b.zip
- zip/ContamExp_FASP.zip
- zip/Mays2018.zip
- zip/MilkPowder.zip
