# Supplementary material for: Assessing the degradation of ancient milk proteins through site-specific deamidation patterns
Source: Sci Rep. 2021 Apr 8;11:7795. doi: 10.1038/s41598-021-87125-x (PMC8032661; doi:10.1038/s41598-021-87125-x)
Supplement: Supplementary file 3 — Supplementary Information 3. [file 41598_2021_87125_MOESM3_ESM.zip]

Archive with 59 entries (50 files):
- Charlton2019-deamResults/
- Charlton2019-deamResults/Site-Specific_results.csv
- __MACOSX/Charlton2019-deamResults/._Site-Specific_results.csv
- Charlton2019-deamResults/Bulk_fine_grain_results.csv
- __MACOSX/Charlton2019-deamResults/._Bulk_fine_grain_results.csv
- Charlton2019-deamResults/Bulk_results.csv
- __MACOSX/Charlton2019-deamResults/._Bulk_results.csv
- Charlton2019-deamResults/Bulk_plot.png
- __MACOSX/Charlton2019-deamResults/._Bulk_plot.png
- ContamExp_FASP-deamResults/
- ContamExp_FASP-deamResults/Site-Specific_results.csv
- __MACOSX/ContamExp_FASP-deamResults/._Site-Specific_results.csv
- ContamExp_FASP-deamResults/Bulk_fine_grain_results.csv
- __MACOSX/ContamExp_FASP-deamResults/._Bulk_fine_grain_results.csv
- ContamExp_FASP-deamResults/Bulk_results.csv
- __MACOSX/ContamExp_FASP-deamResults/._Bulk_results.csv
- ContamExp_GASP-deamResults/
- ContamExp_GASP-deamResults/Site-Specific_results.csv
- __MACOSX/ContamExp_GASP-deamResults/._Site-Specific_results.csv
- ContamExp_GASP-deamResults/Bulk_fine_grain_results.csv
- __MACOSX/ContamExp_GASP-deamResults/._Bulk_fine_grain_results.csv
- ContamExp_GASP-deamResults/Bulk_results.csv
- __MACOSX/ContamExp_GASP-deamResults/._Bulk_results.csv
- Hendy2018a-deamResults/
- Hendy2018a-deamResults/Site-Specific_results.csv
- __MACOSX/Hendy2018a-deamResults/._Site-Specific_results.csv
- Hendy2018a-deamResults/Bulk_fine_grain_results.csv
- __MACOSX/Hendy2018a-deamResults/._Bulk_fine_grain_results.csv
- Hendy2018a-deamResults/.DS_Store
- __MACOSX/Hendy2018a-deamResults/._.DS_Store
- Hendy2018b-deamResults/
- Hendy2018b-deamResults/Site-Specific_results.csv
- __MACOSX/Hendy2018b-deamResults/._Site-Specific_results.csv
- Hendy2018b-deamResults/Bulk_fine_grain_results.csv
- __MACOSX/Hendy2018b-deamResults/._Bulk_fine_grain_results.csv
- Jeong2018-deamResults/
- Jeong2018-deamResults/Site-Specific_results.csv
- __MACOSX/Jeong2018-deamResults/._Site-Specific_results.csv
- Jeong2018-deamResults/Bulk_fine_grain_results.csv
- __MACOSX/Jeong2018-deamResults/._Bulk_fine_grain_results.csv
- Mays2018-deamResults/
- Mays2018-deamResults/Site-Specific_results.csv
- __MACOSX/Mays2018-deamResults/._Site-Specific_results.csv
- Mays2018-deamResults/Bulk_fine_grain_results.csv
- __MACOSX/Mays2018-deamResults/._Bulk_fine_grain_results.csv
- Mays2018-deamResults/.DS_Store
- __MACOSX/Mays2018-deamResults/._.DS_Store
- MilkPowder-deamResults/
- MilkPowder-deamResults/Site-Specific_results.csv
- __MACOSX/MilkPowder-deamResults/._Site-Specific_results.csv
- MilkPowder-deamResults/Bulk_fine_grain_results.csv
- __MACOSX/MilkPowder-deamResults/._Bulk_fine_grain_results.csv
- MilkPowder-deamResults/Bulk_results.csv
- __MACOSX/MilkPowder-deamResults/._Bulk_results.csv
- Warinner2014-deamResults/
- Warinner2014-deamResults/Site-Specific_results.csv
- __MACOSX/Warinner2014-deamResults/._Site-Specific_results.csv
- Warinner2014-deamResults/Bulk_fine_grain_results.csv
- __MACOSX/Warinner2014-deamResults/._Bulk_fine_grain_results.csv
