# Supplementary material for: Assessing the degradation of ancient milk proteins through site-specific deamidation patterns
Source: Sci Rep. 2021 Apr 8;11:7795. doi: 10.1038/s41598-021-87125-x (PMC8032661; doi:10.1038/s41598-021-87125-x)
Supplement: Supplementary file 3 — Supplementary Information 3. [file 41598_2021_87125_MOESM3_ESM.zip › Charlton2019-deamResults/Site-Specific_results.csv]

Half-time	RelNonDeam	Size	Sample	Protein
75.7	0.0	nan	BL30912	sp|P02754|LACB_BOVIN
50.2	0.0	nan	BL30912	sp|P02754|LACB_BOVIN
5200	0.0	nan	HH3188	sp|P02754|LACB_BOVIN
75.7	0.0	290.48564983381993	HH610	sp|P04653|CASA1_SHEEP
116	0.0	290.48564983381993	HH610	sp|P04653|CASA1_SHEEP
1.14	0.0	206.4769343985532	HH610	sp|P02754|LACB_BOVIN
75.7	0.0	434.1766270495943	HH610	sp|P02754|LACB_BOVIN
50.2	0.037851055958214364	434.1766270495943	HH610	sp|P02754|LACB_BOVIN
5200	0.0	288.1117037906372	HH610	sp|P02754|LACB_BOVIN
5700	0.0	206.4769343985532	HH610	sp|P02754|LACB_BOVIN
75.7	0.0	550.0	HN11456	sp|P02754|LACB_BOVIN
50.2	0.0	550.0	HN11456	sp|P02754|LACB_BOVIN
5200	0.0	578.823476862605	HN11456	sp|P02754|LACB_BOVIN
75.7	0.0	nan	HN4786	sp|P02754|LACB_BOVIN
50.2	0.0	nan	HN4786	sp|P02754|LACB_BOVIN
75.7	0.0	1000.0	HN7387	sp|P04653|CASA1_SHEEP
116	0.0	1000.0	HN7387	sp|P04653|CASA1_SHEEP
75.7	0.0	390.8249629837128	HN7387	sp|P02754|LACB_BOVIN
50.2	0.09271938126162571	390.8249629837128	HN7387	sp|P02754|LACB_BOVIN
5200	0.4543905635648755	343.17899875945415	HN7387	sp|P02754|LACB_BOVIN
75.7	0.0	550.0	HN7656	sp|P02754|LACB_BOVIN
50.2	0.39210922845105933	550.0	HN7656	sp|P02754|LACB_BOVIN
