# Supplementary material for: Assessing the degradation of ancient milk proteins through site-specific deamidation patterns
Source: Sci Rep. 2021 Apr 8;11:7795. doi: 10.1038/s41598-021-87125-x (PMC8032661; doi:10.1038/s41598-021-87125-x)
Supplement: Supplementary file 3 — Supplementary Information 3. [file 41598_2021_87125_MOESM3_ESM.zip › Charlton2019-deamResults/Bulk_fine_grain_results.csv]

Sample	Protein	AA	RelNonDeam
HN11456	sp|P02754|LACB_BOVIN	Q	0.0
HN11456	sp|P02754|LACB_BOVIN	N	0.0
HN11456	sp|P02754|LACB_BOVIN	N	0.0
HN7387	sp|P04653|CASA1_SHEEP	N	0.0
HN7387	sp|P04653|CASA1_SHEEP	N	0.0
HN7387	sp|P02754|LACB_BOVIN	Q	0.4543905635648755
HN7387	sp|P02754|LACB_BOVIN	N	0.09271938126162582
HN7387	sp|P02754|LACB_BOVIN	N	0.0
HH3188	sp|P02754|LACB_BOVIN	Q	0.0
BL30912	sp|P02754|LACB_BOVIN	N	0.0
BL30912	sp|P02754|LACB_BOVIN	N	0.0
HH610	sp|P04653|CASA1_SHEEP	N	0.0
HH610	sp|P04653|CASA1_SHEEP	N	0.0
HH610	sp|P02754|LACB_BOVIN	Q	0.0
HH610	sp|P02754|LACB_BOVIN	Q	0.0
HH610	sp|P02754|LACB_BOVIN	N	0.037851055958214364
HH610	sp|P02754|LACB_BOVIN	N	0.0
HH610	sp|P02754|LACB_BOVIN	N	0.0
HN7656	sp|P02754|LACB_BOVIN	N	0.39210922845105933
HN7656	sp|P02754|LACB_BOVIN	N	0.0
HN4786	sp|P02754|LACB_BOVIN	N	0.0
HN4786	sp|P02754|LACB_BOVIN	N	0.0
