# Supplementary material for: Assessing the degradation of ancient milk proteins through site-specific deamidation patterns
Source: Sci Rep. 2021 Apr 8;11:7795. doi: 10.1038/s41598-021-87125-x (PMC8032661; doi:10.1038/s41598-021-87125-x)
Supplement: Supplementary file 3 — Supplementary Information 3. [file 41598_2021_87125_MOESM3_ESM.zip › Charlton2019-deamResults/Bulk_results.csv]

Sample	Protein	NNonDeam	QNonDeam
BL30912	sp|P02754|LACB_BOVIN	0.0	-1
HH3	sp|P33048|CASB_CAPHI	-1	-1
HH3	sp|P02754|LACB_BOVIN	-1	-1
HH3188	sp|P02754|LACB_BOVIN	-1	0.0
HH610	sp|P04653|CASA1_SHEEP	0.0	-1
HH610	tr|B2YKY6|B2YKY6_CAPHI	-1	-1
HH610	sp|P02754|LACB_BOVIN	0.0185688489037	0.0
HN11456	sp|P02754|LACB_BOVIN	0.0	0.0
HN4786	sp|P02754|LACB_BOVIN	0.0	-1
HN7387	sp|P04653|CASA1_SHEEP	0.0	-1
HN7387	sp|P02754|LACB_BOVIN	0.0463596906308	0.454390563565
HN7656	sp|P02754|LACB_BOVIN	0.196054614226	-1
