# Supplementary material for: Assessing the degradation of ancient milk proteins through site-specific deamidation patterns
Source: Sci Rep. 2021 Apr 8;11:7795. doi: 10.1038/s41598-021-87125-x (PMC8032661; doi:10.1038/s41598-021-87125-x)
Supplement: Supplementary file 3 — Supplementary Information 3. [file 41598_2021_87125_MOESM3_ESM.zip › ContamExp_FASP-deamResults/Bulk_fine_grain_results.csv]

Sample	Protein	AA	RelNonDeam
QE0420_CSpeller_280515_FASP_11287	sp|P04653|CASA1_SHEEP	N	0.0
QE0420_CSpeller_280515_FASP_11287	sp|P04653|CASA1_SHEEP	N	0.0
QE0420_CSpeller_280515_FASP_8756	sp|P04653|CASA1_SHEEP	N	0.0
QE0420_CSpeller_280515_FASP_8756	sp|P04653|CASA1_SHEEP	N	0.0
