# Supplementary material for: Assessing the degradation of ancient milk proteins through site-specific deamidation patterns
Source: Sci Rep. 2021 Apr 8;11:7795. doi: 10.1038/s41598-021-87125-x (PMC8032661; doi:10.1038/s41598-021-87125-x)
Supplement: Supplementary file 3 — Supplementary Information 3. [file 41598_2021_87125_MOESM3_ESM.zip › ContamExp_GASP-deamResults/Site-Specific_results.csv]

Half-time	RelNonDeam	Size	Sample	Protein
8900	1.0	144.5116060225847	QE0420_CSpeller_280515_GASP_11287	sp|Q9GKK3|CASB_HORSE
6400	0.0	144.5116060225847	QE0420_CSpeller_280515_GASP_11287	sp|Q9GKK3|CASB_HORSE
850	1.0	151.95890840652447	QE0420_CSpeller_280515_GASP_11287	sp|P02663|CASA2_BOVIN
6600	0.0	151.95890840652447	QE0420_CSpeller_280515_GASP_11287	sp|P02663|CASA2_BOVIN
-1	1.0	151.95890840652447	QE0420_CSpeller_280515_GASP_11287	sp|P02663|CASA2_BOVIN
75.7	0.0	673.2418444165621	QE0420_CSpeller_280515_GASP_11287	sp|P02662|CASA1_BOVIN
116	0.0	673.2418444165621	QE0420_CSpeller_280515_GASP_11287	sp|P02662|CASA1_BOVIN
4300	1.0	100.0	QE0420_CSpeller_280515_GASP_11287	sp|P02662|CASA1_BOVIN
10000	1.0	388.02540777917187	QE0420_CSpeller_280515_GASP_11287	sp|P33048|CASB_CAPHI
5400	0.0	208.2936010037641	QE0420_CSpeller_280515_GASP_11287	tr|D2KAS0|D2KAS0_HORSE
75.7	0.0	1000.0	QE0420_CSpeller_280515_GASP_11287	tr|B2YKY6|B2YKY6_CAPHI
50.2	1.0	1000.0	QE0420_CSpeller_280515_GASP_11287	tr|B2YKY6|B2YKY6_CAPHI
73.9	1.0	446.3475227790433	QE0420_CSpeller_280515_GASP_8756	sp|P02663|CASA2_BOVIN
12000	1.0	304.19775056947606	QE0420_CSpeller_280515_GASP_8756	sp|P02670|CASK_CAPHI
75.7	0.0	100.0	QE0420_CSpeller_280515_GASP_8756	sp|P02662|CASA1_BOVIN
116	0.0	100.0	QE0420_CSpeller_280515_GASP_8756	sp|P02662|CASA1_BOVIN
4300	1.0	1000.0	QE0420_CSpeller_280515_GASP_8756	sp|P02662|CASA1_BOVIN
6400	1.0	1000.0	QE0420_CSpeller_280515_GASP_8786	sp|P02666|CASB_BOVIN
4300	1.0	100.0	QE0420_CSpeller_280515_GASP_8786	sp|P02662|CASA1_BOVIN
10000	0.0	1000.0	QE0420_CSpeller_280515_GASP_8836	sp|P07380|LACB2_HORSE
75.7	0.1554600673722183	198.45792995414217	QE0420_CSpeller_280515_GASP_8836	sp|P02662|CASA1_BOVIN
116	0.1554600673722183	198.45792995414217	QE0420_CSpeller_280515_GASP_8836	sp|P02662|CASA1_BOVIN
4300	1.0	208.6470883005647	QE0420_CSpeller_280515_GASP_8836	sp|P02662|CASA1_BOVIN
73.9	1.0	1000.0	QE0420_CSpeller_280515_GASP_ADP27	sp|P02663|CASA2_BOVIN
8300	1.0	100.0	QE0420_CSpeller_280515_GASP_ADP27	sp|P02666|CASB_BOVIN
10000	1.0	1000.0	QE0420_CSpeller_280515_GASP_Blank	sp|P33048|CASB_CAPHI
8300	1.0	507.74494818858625	QE0420_CSpeller_280515_GASP_Blank	sp|P02666|CASB_BOVIN
6200	1.0	507.74494818858625	QE0420_CSpeller_280515_GASP_Blank	sp|P02666|CASB_BOVIN
12000	1.0	155.83759886231073	QE0420_CSpeller_280515_GASP_Blank	sp|P02670|CASK_CAPHI
7400	0.0	179.12320846056247	QE0420_CSpeller_280515_GASP_Blank	sp|P07380|LACB2_HORSE
6800	1.0	100.0	QE0420_CSpeller_280515_GASP_Blank	sp|P02662|CASA1_BOVIN
75.7	1.0	100.0	QE0420_CSpeller_280515_GASP_Blank	sp|P02662|CASA1_BOVIN
850	1.0	100.0	QE0420_CSpeller_280515_GASP_Blank	sp|P02662|CASA1_BOVIN
116	1.0	100.0	QE0420_CSpeller_280515_GASP_Blank	sp|P02662|CASA1_BOVIN
4300	1.0	177.23972215296232	QE0420_CSpeller_280515_GASP_Blank	sp|P02662|CASA1_BOVIN
10000	1.0	1000.0	QE0420_CSpeller_280515_GASP_Blank (1)	sp|P33048|CASB_CAPHI
8300	1.0	507.74494818858625	QE0420_CSpeller_280515_GASP_Blank (1)	sp|P02666|CASB_BOVIN
6200	1.0	507.74494818858625	QE0420_CSpeller_280515_GASP_Blank (1)	sp|P02666|CASB_BOVIN
12000	1.0	155.83759886231073	QE0420_CSpeller_280515_GASP_Blank (1)	sp|P02670|CASK_CAPHI
7400	0.0	179.12320846056247	QE0420_CSpeller_280515_GASP_Blank (1)	sp|P07380|LACB2_HORSE
6800	1.0	100.0	QE0420_CSpeller_280515_GASP_Blank (1)	sp|P02662|CASA1_BOVIN
75.7	1.0	100.0	QE0420_CSpeller_280515_GASP_Blank (1)	sp|P02662|CASA1_BOVIN
850	1.0	100.0	QE0420_CSpeller_280515_GASP_Blank (1)	sp|P02662|CASA1_BOVIN
116	1.0	100.0	QE0420_CSpeller_280515_GASP_Blank (1)	sp|P02662|CASA1_BOVIN
4300	1.0	177.23972215296232	QE0420_CSpeller_280515_GASP_Blank (1)	sp|P02662|CASA1_BOVIN
10000	1.0	1000.0	QE0420_CSpeller_280515_GASP_ES001	sp|P33048|CASB_CAPHI
12000	1.0	100.0	QE0420_CSpeller_280515_GASP_ES001	sp|P02670|CASK_CAPHI
