# Supplementary material for: Assessing the degradation of ancient milk proteins through site-specific deamidation patterns
Source: Sci Rep. 2021 Apr 8;11:7795. doi: 10.1038/s41598-021-87125-x (PMC8032661; doi:10.1038/s41598-021-87125-x)
Supplement: Supplementary file 3 — Supplementary Information 3. [file 41598_2021_87125_MOESM3_ESM.zip › ContamExp_GASP-deamResults/Bulk_results.csv]

Sample	Protein	NNonDeam	QNonDeam
QE0420_CSpeller_280515_GASP_11287	sp|Q9GKK3|CASB_HORSE	-1	0.5
QE0420_CSpeller_280515_GASP_11287	sp|P02663|CASA2_BOVIN	1.0	0.5
QE0420_CSpeller_280515_GASP_11287	sp|P02670|CASK_CAPHI	-1	-1
QE0420_CSpeller_280515_GASP_11287	sp|P02662|CASA1_BOVIN	0.0	1.0
QE0420_CSpeller_280515_GASP_11287	sp|P33048|CASB_CAPHI	-1	1.0
QE0420_CSpeller_280515_GASP_11287	tr|D2KAS0|D2KAS0_HORSE	-1	0.0
QE0420_CSpeller_280515_GASP_11287	tr|B2YKY6|B2YKY6_CAPHI	0.5	-1
QE0420_CSpeller_280515_GASP_8756	sp|P02663|CASA2_BOVIN	1.0	-1
QE0420_CSpeller_280515_GASP_8756	sp|P02670|CASK_CAPHI	-1	1.0
QE0420_CSpeller_280515_GASP_8756	sp|P02662|CASA1_BOVIN	0.0	1.0
QE0420_CSpeller_280515_GASP_8786	sp|P02666|CASB_BOVIN	-1	1.0
QE0420_CSpeller_280515_GASP_8786	sp|P02662|CASA1_BOVIN	-1	1.0
QE0420_CSpeller_280515_GASP_8836	sp|P07380|LACB2_HORSE	-1	0.0
QE0420_CSpeller_280515_GASP_8836	sp|P02662|CASA1_BOVIN	0.155460067372	1.0
QE0420_CSpeller_280515_GASP_ADP27	sp|P02663|CASA2_BOVIN	1.0	-1
QE0420_CSpeller_280515_GASP_ADP27	sp|P02666|CASB_BOVIN	-1	1.0
QE0420_CSpeller_280515_GASP_Blank	sp|P33048|CASB_CAPHI	-1	1.0
QE0420_CSpeller_280515_GASP_Blank	sp|P02666|CASB_BOVIN	-1	1.0
QE0420_CSpeller_280515_GASP_Blank	sp|P02670|CASK_CAPHI	-1	1.0
QE0420_CSpeller_280515_GASP_Blank	sp|P07380|LACB2_HORSE	-1	0.0
QE0420_CSpeller_280515_GASP_Blank	sp|P02662|CASA1_BOVIN	1.0	1.0
QE0420_CSpeller_280515_GASP_Blank (1)	sp|P33048|CASB_CAPHI	-1	1.0
QE0420_CSpeller_280515_GASP_Blank (1)	sp|P02666|CASB_BOVIN	-1	1.0
QE0420_CSpeller_280515_GASP_Blank (1)	sp|P02670|CASK_CAPHI	-1	1.0
QE0420_CSpeller_280515_GASP_Blank (1)	sp|P07380|LACB2_HORSE	-1	0.0
QE0420_CSpeller_280515_GASP_Blank (1)	sp|P02662|CASA1_BOVIN	1.0	1.0
QE0420_CSpeller_280515_GASP_ES001	sp|P33048|CASB_CAPHI	-1	1.0
QE0420_CSpeller_280515_GASP_ES001	sp|P02670|CASK_CAPHI	-1	1.0
