# Supplementary material for: Assessing the degradation of ancient milk proteins through site-specific deamidation patterns
Source: Sci Rep. 2021 Apr 8;11:7795. doi: 10.1038/s41598-021-87125-x (PMC8032661; doi:10.1038/s41598-021-87125-x)
Supplement: Supplementary file 3 — Supplementary Information 3. [file 41598_2021_87125_MOESM3_ESM.zip › Hendy2018a-deamResults/Site-Specific_results.csv]

File ID	ID	RelNonDeam	Half-time	Size	Protein
450	FW450	0.5137259058	15.7	266.3288304	sp|P02754|LACB_BOVIN
WG1252_3	WG1252	1	31.8	100	sp|P02669|CASK_SHEEP
1082_2	WG1082	0	45.7	100	sp|P02668|CASK_BOVIN
3	NEM18	1	50.2	222.2069683	sp|P02754|LACB_BOVIN
2	ML1823	1	50.2	1000	sp|P02754|LACB_BOVIN
WG1561_4	WG1561	1	50.2	100	sp|P02754|LACB_BOVIN
111	UT111	1	50.2	1000	sp|P02754|LACB_BOVIN
300c_7	SP2300	1	-1	286.9410597	sp|P02754|LACB_BOVIN
116	UT116	1	50.2	100	sp|P02754|LACB_BOVIN
268	FW268	1	50.2	1000	sp|P02754|LACB_BOVIN
450	FW450	1	50.2	638.3007715	sp|P02754|LACB_BOVIN
88	FW88	1	50.2	100	sp|P02754|LACB_BOVIN
12	FAO12	1	50.2	100	sp|P02754|LACB_BOVIN
5	FAO5	1	50.2	1000	sp|P02754|LACB_BOVIN
6	3DT21 (CS6)	1	50.2	550	sp|P02754|LACB_BOVIN
4	OX04	1	50.2	111.9812423	sp|P02754|LACB_BOVIN
12	OX12	1	50.2	272.0137694	sp|P02754|LACB_BOVIN
300c_7	SP2300	1	58.6	642.9220869	tr|D2KAS0|D2KAS0_HORSE
3	NEM18	0.2103999977	75.7	222.2069683	sp|P02754|LACB_BOVIN
468c_9	SP2468	1	-1	137.8448674	sp|P02754|LACB_BOVIN
111	UT111	0	75.7	100	sp|P02662|CASA1_BOVIN
111	UT111	0	75.7	100	sp|P02662|CASA1_BOVIN
116	UT116	0	75.7	100	sp|P02662|CASA1_BOVIN
2	ML1823	1	75.7	1000	sp|P02754|LACB_BOVIN
73	UT73	0	75.7	1000	sp|P02662|CASA1_BOVIN
182c_2	SP2182	0	75.7	100	sp|P04653|CASA1_SHEEP
295c_5	SP2295	0	75.7	100	sp|P04653|CASA1_SHEEP
300c_7	SP2300	0	75.7	1000	sp|P04653|CASA1_SHEEP
WG1561_4	WG1561	0	75.7	100	sp|P02754|LACB_BOVIN
647c_3	SP2647	1	-1	550	sp|P02754|LACB_BOVIN
111	UT111	1	75.7	1000	sp|P02754|LACB_BOVIN
301c_8	SP2301	0	75.7	1000	sp|P04653|CASA1_SHEEP
116	UT116	1	75.7	100	sp|P02754|LACB_BOVIN
268	FW268	1	75.7	1000	sp|P02754|LACB_BOVIN
369c_11	SP2369	0	75.7	100	sp|P04653|CASA1_SHEEP
477c_4	SP2477	0	75.7	1000	sp|P04653|CASA1_SHEEP
450	FW450	1	75.7	638.3007715	sp|P02754|LACB_BOVIN
192	FW192	1	-1	209.7864892	sp|P02754|LACB_BOVIN
484c_6	SP2484	0	75.7	100	sp|P04653|CASA1_SHEEP
860c_10	SP2860	0	75.7	100	sp|P04653|CASA1_SHEEP
88	FW88	1	75.7	100	sp|P02754|LACB_BOVIN
1	FAO1	0	75.7	1000	sp|P04653|CASA1_SHEEP
10	FAO10	0	75.7	1000	sp|P04653|CASA1_SHEEP
268	FW268	1	-1	634.227649	sp|P02754|LACB_BOVIN
11	FAO11	0	75.7	1000	sp|P04653|CASA1_SHEEP
12	FAO12	0	75.7	1000	sp|P04653|CASA1_SHEEP
14	FAO14	0	75.7	1000	sp|P04653|CASA1_SHEEP
12	FAO12	1	75.7	100	sp|P02754|LACB_BOVIN
16	FAO16	0	75.7	100	sp|P04653|CASA1_SHEEP
450	FW450	0.915844139	-1	430.0367496	sp|P02754|LACB_BOVIN
17	FAO17	0	75.7	1000	sp|P04653|CASA1_SHEEP
5	FAO5	1	75.7	1000	sp|P02754|LACB_BOVIN
18	FAO18	0	75.7	100	sp|P04653|CASA1_SHEEP
2	FAO2	0	75.7	100	sp|P04653|CASA1_SHEEP
3	FAO3	0	75.7	1000	sp|P04653|CASA1_SHEEP
4	FAO4	0	75.7	163.6022422	sp|P04653|CASA1_SHEEP
5	FAO5	0	75.7	100	sp|P04653|CASA1_SHEEP
8	FAO8	0	75.7	100	sp|P04653|CASA1_SHEEP
68	FW68	1	-1	649.1729718	sp|P02754|LACB_BOVIN
6	3DT21 (CS6)	0	75.7	550	sp|P02754|LACB_BOVIN
aVelsko_CS40	CS40	0	75.7	100	sp|P04653|CASA1_SHEEP
eVelsko_20160818_CS18	CS18	0	75.7	1000	sp|P04653|CASA1_SHEEP
4	OX04	1	75.7	111.9812423	sp|P02754|LACB_BOVIN
eVelsko_20160818_CS19	CS19	0	75.7	1000	sp|P04653|CASA1_SHEEP
12	OX12	0.5163849603	75.7	272.0137694	sp|P02754|LACB_BOVIN
eVelsko_20160818_CS31	CS31	0	75.7	1000	sp|P04653|CASA1_SHEEP
98	FW98	1	-1	523.2101892	sp|P02754|LACB_BOVIN
eVelsko_20160818_CS7	CS7	0	75.7	1000	sp|P04653|CASA1_SHEEP
12	OX12	1	104	1000	sp|P67976|LACB_SHEEP
111	UT111	0	116	100	sp|P02662|CASA1_BOVIN
111	UT111	0	116	100	sp|P02662|CASA1_BOVIN
116	UT116	0	116	100	sp|P02662|CASA1_BOVIN
73	UT73	0	116	1000	sp|P02662|CASA1_BOVIN
182c_2	SP2182	0	116	100	sp|P04653|CASA1_SHEEP
295c_5	SP2295	0	116	100	sp|P04653|CASA1_SHEEP
300c_7	SP2300	0	116	1000	sp|P04653|CASA1_SHEEP
301c_8	SP2301	0	116	1000	sp|P04653|CASA1_SHEEP
369c_11	SP2369	0	116	100	sp|P04653|CASA1_SHEEP
477c_4	SP2477	0	116	1000	sp|P04653|CASA1_SHEEP
484c_6	SP2484	0	116	100	sp|P04653|CASA1_SHEEP
860c_10	SP2860	0	116	100	sp|P04653|CASA1_SHEEP
1	FAO1	0	116	1000	sp|P04653|CASA1_SHEEP
10	FAO10	0	116	1000	sp|P04653|CASA1_SHEEP
11	FAO11	0	116	1000	sp|P04653|CASA1_SHEEP
11	FAO11	1	-1	127.5242901	sp|P02754|LACB_BOVIN
12	FAO12	0	116	1000	sp|P04653|CASA1_SHEEP
14	FAO14	0	116	1000	sp|P04653|CASA1_SHEEP
16	FAO16	0	116	100	sp|P04653|CASA1_SHEEP
17	FAO17	0	116	1000	sp|P04653|CASA1_SHEEP
18	FAO18	0	116	100	sp|P04653|CASA1_SHEEP
2	FAO2	0	116	100	sp|P04653|CASA1_SHEEP
3	FAO3	0	116	1000	sp|P04653|CASA1_SHEEP
4	FAO4	0	116	163.6022422	sp|P04653|CASA1_SHEEP
5	FAO5	0	116	100	sp|P04653|CASA1_SHEEP
8	FAO8	0	116	100	sp|P04653|CASA1_SHEEP
aVelsko_CS40	CS40	0	116	100	sp|P04653|CASA1_SHEEP
eVelsko_20160818_CS18	CS18	0	116	1000	sp|P04653|CASA1_SHEEP
eVelsko_20160818_CS19	CS19	0	116	1000	sp|P04653|CASA1_SHEEP
eVelsko_20160818_CS31	CS31	0	116	1000	sp|P04653|CASA1_SHEEP
eVelsko_20160818_CS7	CS7	0	116	1000	sp|P04653|CASA1_SHEEP
10	FAO10	0	300	100	sp|P07380|LACB2_HORSE
17	FAO17	1	-1	198.0428999	sp|P02754|LACB_BOVIN
eVelsko_20160818_CS46	CS46	0	300	100	sp|P07380|LACB2_HORSE
468c_9	SP2468	0	391	1000	tr|D2KAS0|D2KAS0_HORSE
450	FW450	1	800	271.4662086	sp|P02754|LACB_BOVIN
68	FW68	1	800	218.9943923	sp|P02754|LACB_BOVIN
300c_7	SP2300	1	2100	286.9410597	sp|P02754|LACB_BOVIN
468c_9	SP2468	0.4558305205	2100	137.8448674	sp|P02754|LACB_BOVIN
647c_3	SP2647	1	2100	550	sp|P02754|LACB_BOVIN
192	FW192	1	2100	209.7864892	sp|P02754|LACB_BOVIN
268	FW268	1	2100	634.227649	sp|P02754|LACB_BOVIN
450	FW450	0.8575652049	2100	430.0367496	sp|P02754|LACB_BOVIN
68	FW68	1	2100	649.1729718	sp|P02754|LACB_BOVIN
98	FW98	1	2100	523.2101892	sp|P02754|LACB_BOVIN
4	FAO4	1	-1	357.7184494	sp|P02754|LACB_BOVIN
11	FAO11	1	2100	127.5242901	sp|P02754|LACB_BOVIN
17	FAO17	1	2100	198.0428999	sp|P02754|LACB_BOVIN
4	FAO4	0.8603853988	2100	357.7184494	sp|P02754|LACB_BOVIN
7	FAO7	1	2100	100	sp|P02754|LACB_BOVIN
4	OX04	1	2100	1000	sp|P02754|LACB_BOVIN
321_48_Z94	Z94	1	4300	100	sp|P18626|CASA1_CAPHI
73	UT73	1	4300	100	sp|P02662|CASA1_BOVIN
7	FAO7	1	-1	100	sp|P02754|LACB_BOVIN
301c_8	SP2301	1	4300	100	sp|P04653|CASA1_SHEEP
748c_12	SP2748	1	4300	100	sp|P04653|CASA1_SHEEP
192	FW192	1	4300	100	sp|P04653|CASA1_SHEEP
268	FW268	1	4300	100	sp|P04653|CASA1_SHEEP
450	FW450	1	4300	100	sp|P04653|CASA1_SHEEP
68	FW68	1	4300	277.5478374	sp|P04653|CASA1_SHEEP
98	FW98	1	4300	100	sp|P04653|CASA1_SHEEP
1	FAO1	1	4300	100	sp|P04653|CASA1_SHEEP
11	FAO11	1	4300	100	sp|P04653|CASA1_SHEEP
14	FAO14	0.8816960391	4300	387.6487163	sp|P04653|CASA1_SHEEP
17	FAO17	1	4300	100	sp|P04653|CASA1_SHEEP
eVelsko_20160818_CS18	CS18	1	4300	162.7892793	sp|P04653|CASA1_SHEEP
eVelsko_20160818_CS19	CS19	1	4300	100	sp|P04653|CASA1_SHEEP
eVelsko_20160818_CS7	CS7	1	4300	100	sp|P04653|CASA1_SHEEP
4	FW53	1	4600	1000	tr|Q8SPR1|Q8SPR1_HORSE
4	OX04	1	-1	1000	sp|P02754|LACB_BOVIN
4	ML1032	0	5200	1000	sp|P82187|CASK_HORSE
2	ML1823	1	5200	100	sp|P02754|LACB_BOVIN
WG1561_4	WG1561	1	5200	1000	sp|P02754|LACB_BOVIN
300c_7	SP2300	1	5200	286.9410597	sp|P02754|LACB_BOVIN
468c_9	SP2468	0	5200	137.8448674	sp|P02754|LACB_BOVIN
647c_3	SP2647	0.8896014329	5200	550	sp|P02754|LACB_BOVIN
192	FW192	1	5200	209.7864892	sp|P02754|LACB_BOVIN
268	FW268	1	5200	634.227649	sp|P02754|LACB_BOVIN
450	FW450	0.3102912462	5200	430.0367496	sp|P02754|LACB_BOVIN
450	FW450	0.9028911234	5200	576.4045097	sp|P02754|LACB_BOVIN
68	FW68	0.6774621682	5200	649.1729718	sp|P02754|LACB_BOVIN
68	FW68	0.9233721704	5200	238.5065289	sp|P02754|LACB_BOVIN
98	FW98	1	5200	523.2101892	sp|P02754|LACB_BOVIN
11	FAO11	1	5200	127.5242901	sp|P02754|LACB_BOVIN
17	FAO17	1	5200	198.0428999	sp|P02754|LACB_BOVIN
17	FAO17	1	5200	187.2211784	sp|P02754|LACB_BOVIN
3	FAO3	1	5200	100	sp|P02754|LACB_BOVIN
4	FAO4	0.5746758444	5200	357.7184494	sp|P02754|LACB_BOVIN
4	FAO4	0.8824475298	5200	552.7053534	sp|P02754|LACB_BOVIN
7	FAO7	1	5200	100	sp|P02754|LACB_BOVIN
9	FAO9	1	5200	100	sp|P02754|LACB_BOVIN
4	OX04	1	5200	1000	sp|P02754|LACB_BOVIN
4	OX04	1	5200	100	sp|P02754|LACB_BOVIN
12	OX12	0.4230362036	5200	249.0074584	sp|P02754|LACB_BOVIN
300c_7	SP2300	1	5600	100	sp|P02758|LACB1_HORSE
13	FAO13	1	5600	100	sp|P02758|LACB1_HORSE
eVelsko_20160818_CS7	CS7	1	5600	966.324367	sp|P07380|LACB2_HORSE
10	FAO10	1	5700	100	sp|P07380|LACB2_HORSE
eVelsko_20160818_CS46	CS46	1	5700	100	sp|P07380|LACB2_HORSE
111	UT111	0	5800	1000	sp|P02662|CASA1_BOVIN
3	NEM18	1	5900	1000	sp|P33048|CASB_CAPHI
4	ML1032	1	5900	100	sp|P33048|CASB_CAPHI
450	FW450	0.4862740942	6100	266.3288304	sp|P02754|LACB_BOVIN
12	OX12	1	6100	1000	sp|P67976|LACB_SHEEP
3	NEM18	1	7400	100	sp|P02758|LACB1_HORSE
20	TKDC	1	7400	100	sp|P02758|LACB1_HORSE
22	TKFC	1	7400	100	sp|P02758|LACB1_HORSE
WG1566_5	WG1566	1	7400	100	sp|P02758|LACB1_HORSE
11	FAO11	0	7400	157.5378945	sp|P07380|LACB2_HORSE
eVelsko_20160818_CS18	CS18	0	7400	100	sp|P07380|LACB2_HORSE
eVelsko_20160818_CS31	CS31	1	7400	100	sp|P07380|LACB2_HORSE
468c_9	SP2468	0	8100	1000	tr|D2KAS0|D2KAS0_HORSE
73	UT73	1	8300	502.6031634	sp|P33048|CASB_CAPHI
4	FW53	1	8300	100	sp|P33048|CASB_CAPHI
131	RLH 131	1	8300	100	sp|P33048|CASB_CAPHI
229_10_Z100	Z100	1	10000	100	sp|P33048|CASB_CAPHI
300c_7	SP2300	1	10000	701.3498399	sp|P33048|CASB_CAPHI
477c_4	SP2477	1	10000	100	sp|P33048|CASB_CAPHI
192	FW192	1	10000	1000	sp|P33048|CASB_CAPHI
68	FW68	0	10000	472.0218656	sp|P02758|LACB1_HORSE
98	FW98	0	10000	1000	sp|P02758|LACB1_HORSE
eVelsko_20160818_CS7	CS7	1	10000	966.324367	sp|P07380|LACB2_HORSE
