# Supplementary material for: Assessing the degradation of ancient milk proteins through site-specific deamidation patterns
Source: Sci Rep. 2021 Apr 8;11:7795. doi: 10.1038/s41598-021-87125-x (PMC8032661; doi:10.1038/s41598-021-87125-x)
Supplement: Supplementary file 3 — Supplementary Information 3. [file 41598_2021_87125_MOESM3_ESM.zip › Hendy2018a-deamResults/Bulk_fine_grain_results.csv]

File ID	ID	RelNonDeam	Protein	AA
2	ML1823	1	sp|P02754|LACB_BOVIN	Q
2	ML1823	1	sp|P02754|LACB_BOVIN	N
2	ML1823	1	sp|P02754|LACB_BOVIN	N
4	ML1032	1	sp|P33048|CASB_CAPHI	Q
4	ML1032	0	sp|P82187|CASK_HORSE	Q
3	ML3890	1	sp|P33048|CASB_CAPHI	Q
3	ML3890	1	sp|P02754|LACB_BOVIN	N
3	ML3890	0.2103999977	sp|P02754|LACB_BOVIN	N
3	ML3890	1	sp|P02758|LACB1_HORSE	Q
20	TKDC	1	sp|P02758|LACB1_HORSE	Q
22	TKFC	1	sp|P02758|LACB1_HORSE	Q
1082_2	WG1082	0	sp|P02668|CASK_BOVIN	N
WG1566_5	WG1566	1	sp|P02758|LACB1_HORSE	Q
WG1252_3	WG1252	1	sp|P02669|CASK_SHEEP	N
WG1561_4	WG1561	1	sp|P02754|LACB_BOVIN	Q
WG1561_4	WG1561	1	sp|P02754|LACB_BOVIN	N
WG1561_4	WG1561	0	sp|P02754|LACB_BOVIN	N
229_10_Z100	Z100	1	sp|P33048|CASB_CAPHI	Q
321_48_Z94	Z94	1	sp|P18626|CASA1_CAPHI	Q
116	UT116	0	sp|P02662|CASA1_BOVIN	N
116	UT116	0	sp|P02662|CASA1_BOVIN	N
111	UT111	0	sp|P02662|CASA1_BOVIN	N
111	UT111	0	sp|P02662|CASA1_BOVIN	Q
111	UT111	0	sp|P02662|CASA1_BOVIN	N
116	UT116	1	sp|P02754|LACB_BOVIN	N
116	UT116	1	sp|P02754|LACB_BOVIN	N
111	UT111	1	sp|P02754|LACB_BOVIN	N
111	UT111	1	sp|P02754|LACB_BOVIN	N
111	UT111	0	sp|P02662|CASA1_BOVIN	N
111	UT111	0	sp|P02662|CASA1_BOVIN	N
73	UT73	1	sp|P33048|CASB_CAPHI	Q
73	UT73	1	sp|P02662|CASA1_BOVIN	Q
73	UT73	0	sp|P02662|CASA1_BOVIN	N
73	UT73	0	sp|P02662|CASA1_BOVIN	N
468c_9	SP2468	0	sp|P02754|LACB_BOVIN	Q
468c_9	SP2468	1	sp|P02754|LACB_BOVIN	N
468c_9	SP2468	0.4558305205	sp|P02754|LACB_BOVIN	Q
468c_9	SP2468	0	tr|D2KAS0|D2KAS0_HORSE	N
468c_9	SP2468	0	tr|D2KAS0|D2KAS0_HORSE	Q
477c_4	SP2477	1	sp|P33048|CASB_CAPHI	Q
477c_4	SP2477	0	sp|P04653|CASA1_SHEEP	N
477c_4	SP2477	0	sp|P04653|CASA1_SHEEP	N
301c_8	SP2301	1	sp|P04653|CASA1_SHEEP	Q
301c_8	SP2301	0	sp|P04653|CASA1_SHEEP	N
301c_8	SP2301	0	sp|P04653|CASA1_SHEEP	N
182c_2	SP2182	0	sp|P04653|CASA1_SHEEP	N
182c_2	SP2182	0	sp|P04653|CASA1_SHEEP	N
295c_5	SP2295	0	sp|P04653|CASA1_SHEEP	N
295c_5	SP2295	0	sp|P04653|CASA1_SHEEP	N
484c_6	SP2484	0	sp|P04653|CASA1_SHEEP	N
484c_6	SP2484	0	sp|P04653|CASA1_SHEEP	N
860c_10	SP2860	0	sp|P04653|CASA1_SHEEP	N
860c_10	SP2860	0	sp|P04653|CASA1_SHEEP	N
369c_11	SP2369	0	sp|P04653|CASA1_SHEEP	N
369c_11	SP2369	0	sp|P04653|CASA1_SHEEP	N
647c_3	SP2647	0.8896014329	sp|P02754|LACB_BOVIN	Q
647c_3	SP2647	1	sp|P02754|LACB_BOVIN	N
647c_3	SP2647	1	sp|P02754|LACB_BOVIN	Q
300c_7	SP2300	1	sp|P33048|CASB_CAPHI	Q
300c_7	SP2300	1	sp|P02754|LACB_BOVIN	Q
300c_7	SP2300	1	sp|P02754|LACB_BOVIN	N
300c_7	SP2300	1	sp|P02754|LACB_BOVIN	Q
300c_7	SP2300	1	tr|D2KAS0|D2KAS0_HORSE	N
300c_7	SP2300	1	tr|D2KAS0|D2KAS0_HORSE	N
300c_7	SP2300	1	sp|P02758|LACB1_HORSE	Q
300c_7	SP2300	0	sp|P04653|CASA1_SHEEP	N
300c_7	SP2300	0	sp|P04653|CASA1_SHEEP	N
748c_12	SP2748	1	sp|P04653|CASA1_SHEEP	Q
450	FW450	1	sp|P04653|CASA1_SHEEP	Q
450	FW450	0.915844139	sp|P02754|LACB_BOVIN	N
450	FW450	0.9028911234	sp|P02754|LACB_BOVIN	Q
450	FW450	0.5137259058	sp|P02754|LACB_BOVIN	N
450	FW450	1	sp|P02754|LACB_BOVIN	N
450	FW450	0.4862740942	sp|P02754|LACB_BOVIN	Q
450	FW450	0.3102912462	sp|P02754|LACB_BOVIN	Q
450	FW450	1	sp|P02754|LACB_BOVIN	Q
450	FW450	0.8575652049	sp|P02754|LACB_BOVIN	Q
450	FW450	1	sp|P02754|LACB_BOVIN	N
192	FW192	0	sp|P33048|CASB_CAPHI	Q
192	FW192	1	sp|P33048|CASB_CAPHI	Q
192	FW192	1	sp|P04653|CASA1_SHEEP	Q
192	FW192	1	sp|P02754|LACB_BOVIN	Q
192	FW192	1	sp|P02754|LACB_BOVIN	N
192	FW192	1	sp|P02754|LACB_BOVIN	Q
98	FW98	1	sp|P04653|CASA1_SHEEP	Q
98	FW98	1	sp|P02754|LACB_BOVIN	Q
98	FW98	1	sp|P02754|LACB_BOVIN	N
98	FW98	1	sp|P02754|LACB_BOVIN	Q
98	FW98	0	sp|P02758|LACB1_HORSE	Q
88	FW88	1	sp|P02754|LACB_BOVIN	N
88	FW88	1	sp|P02754|LACB_BOVIN	N
68	FW68	1	sp|P04653|CASA1_SHEEP	Q
68	FW68	0.6774621682	sp|P02754|LACB_BOVIN	Q
68	FW68	1	sp|P02754|LACB_BOVIN	Q
68	FW68	0.9233721704	sp|P02754|LACB_BOVIN	Q
68	FW68	1	sp|P02754|LACB_BOVIN	N
68	FW68	1	sp|P02754|LACB_BOVIN	Q
68	FW68	0	sp|P02758|LACB1_HORSE	Q
268	FW268	1	sp|P04653|CASA1_SHEEP	Q
268	FW268	1	sp|P02754|LACB_BOVIN	N
268	FW268	1	sp|P02754|LACB_BOVIN	N
268	FW268	1	sp|P02754|LACB_BOVIN	Q
268	FW268	1	sp|P02754|LACB_BOVIN	N
268	FW268	1	sp|P02754|LACB_BOVIN	Q
4	FW53	1	sp|P33048|CASB_CAPHI	Q
4	FW53	1	tr|Q8SPR1|Q8SPR1_HORSE	N
4	FW53	1	tr|Q8SPR1|Q8SPR1_HORSE	Q
11	FAOQ	1	sp|P04653|CASA1_SHEEP	Q
11	FAON	0	sp|P04653|CASA1_SHEEP	N
11	FAON	0	sp|P04653|CASA1_SHEEP	N
11	FAOQ	1	sp|P02754|LACB_BOVIN	Q
11	FAON	1	sp|P02754|LACB_BOVIN	N
11	FAOQ	1	sp|P02754|LACB_BOVIN	Q
11	FAOQ	0	sp|P07380|LACB2_HORSE	Q
10	FAON	0	sp|P04653|CASA1_SHEEP	N
10	FAON	0	sp|P04653|CASA1_SHEEP	N
10	FAON	0	sp|P07380|LACB2_HORSE	N
10	FAOQ	1	sp|P07380|LACB2_HORSE	Q
13	FAOQ	1	sp|P02758|LACB1_HORSE	Q
12	FAON	0	sp|P04653|CASA1_SHEEP	N
12	FAON	0	sp|P04653|CASA1_SHEEP	N
12	FAON	1	sp|P02754|LACB_BOVIN	N
12	FAON	1	sp|P02754|LACB_BOVIN	N
14	FAOQ	0.8816960391	sp|P04653|CASA1_SHEEP	Q
14	FAON	0	sp|P04653|CASA1_SHEEP	N
14	FAON	0	sp|P04653|CASA1_SHEEP	N
17	FAOQ	1	sp|P04653|CASA1_SHEEP	Q
17	FAON	0	sp|P04653|CASA1_SHEEP	N
17	FAON	0	sp|P04653|CASA1_SHEEP	N
17	FAOQ	1	sp|P02754|LACB_BOVIN	Q
17	FAOQ	1	sp|P02754|LACB_BOVIN	Q
17	FAON	1	sp|P02754|LACB_BOVIN	N
17	FAOQ	1	sp|P02754|LACB_BOVIN	Q
16	FAON	0	sp|P04653|CASA1_SHEEP	N
16	FAON	0	sp|P04653|CASA1_SHEEP	N
18	FAON	0	sp|P04653|CASA1_SHEEP	N
18	FAON	0	sp|P04653|CASA1_SHEEP	N
1	FAOQ	1	sp|P04653|CASA1_SHEEP	Q
1	FAON	0	sp|P04653|CASA1_SHEEP	N
1	FAON	0	sp|P04653|CASA1_SHEEP	N
3	FAON	0	sp|P04653|CASA1_SHEEP	N
3	FAON	0	sp|P04653|CASA1_SHEEP	N
3	FAOQ	1	sp|P02754|LACB_BOVIN	Q
2	FAON	0	sp|P04653|CASA1_SHEEP	N
2	FAON	0	sp|P04653|CASA1_SHEEP	N
5	FAON	0	sp|P04653|CASA1_SHEEP	N
5	FAON	0	sp|P04653|CASA1_SHEEP	N
5	FAON	1	sp|P02754|LACB_BOVIN	N
5	FAON	1	sp|P02754|LACB_BOVIN	N
4	FAON	0	sp|P04653|CASA1_SHEEP	N
4	FAON	0	sp|P04653|CASA1_SHEEP	N
4	FAOQ	0.5746758444	sp|P02754|LACB_BOVIN	Q
4	FAOQ	0.8824475298	sp|P02754|LACB_BOVIN	Q
4	FAON	1	sp|P02754|LACB_BOVIN	N
4	FAOQ	0.8603853988	sp|P02754|LACB_BOVIN	Q
7	FAOQ	1	sp|P02754|LACB_BOVIN	Q
7	FAON	1	sp|P02754|LACB_BOVIN	N
7	FAOQ	1	sp|P02754|LACB_BOVIN	Q
9	FAOQ	1	sp|P02754|LACB_BOVIN	Q
8	FAON	0	sp|P04653|CASA1_SHEEP	N
8	FAON	0	sp|P04653|CASA1_SHEEP	N
eVelsko_20160818_CS46	CS46	0	sp|P07380|LACB2_HORSE	N
eVelsko_20160818_CS46	CS46	1	sp|P07380|LACB2_HORSE	Q
eVelsko_20160818_CS18	CS18	1	sp|P04653|CASA1_SHEEP	Q
eVelsko_20160818_CS18	CS18	0	sp|P04653|CASA1_SHEEP	N
eVelsko_20160818_CS18	CS18	0	sp|P04653|CASA1_SHEEP	N
eVelsko_20160818_CS18	CS18	0	sp|P07380|LACB2_HORSE	Q
eVelsko_20160818_CS7	CS7	1	sp|P04653|CASA1_SHEEP	Q
eVelsko_20160818_CS7	CS7	0	sp|P04653|CASA1_SHEEP	N
eVelsko_20160818_CS7	CS7	0	sp|P04653|CASA1_SHEEP	N
eVelsko_20160818_CS7	CS7	1	sp|P07380|LACB2_HORSE	Q
eVelsko_20160818_CS7	CS7	1	sp|P07380|LACB2_HORSE	Q
aVelsko_CS40	CS40	0	sp|P04653|CASA1_SHEEP	N
aVelsko_CS40	CS40	0	sp|P04653|CASA1_SHEEP	N
eVelsko_20160818_CS31	CS31	0	sp|P04653|CASA1_SHEEP	N
eVelsko_20160818_CS31	CS31	0	sp|P04653|CASA1_SHEEP	N
eVelsko_20160818_CS31	CS31	1	sp|P07380|LACB2_HORSE	Q
eVelsko_20160818_CS19	CS19	1	sp|P04653|CASA1_SHEEP	Q
eVelsko_20160818_CS19	CS19	0	sp|P04653|CASA1_SHEEP	N
eVelsko_20160818_CS19	CS19	0	sp|P04653|CASA1_SHEEP	N
131	RLH 131	1	sp|P33048|CASB_CAPHI	Q
6	3DT21 (CS6)	1	sp|P02754|LACB_BOVIN	N
6	3DT21 (CS6)	0	sp|P02754|LACB_BOVIN	N
12	OX12	0.4230362036	sp|P02754|LACB_BOVIN	Q
12	OX12	1	sp|P02754|LACB_BOVIN	N
12	OX12	0.5163849603	sp|P02754|LACB_BOVIN	N
12	OX12	1	sp|P67976|LACB_SHEEP	N
12	OX12	1	sp|P67976|LACB_SHEEP	Q
4	OX04	1	sp|P02754|LACB_BOVIN	N
4	OX04	1	sp|P02754|LACB_BOVIN	Q
4	OX04	1	sp|P02754|LACB_BOVIN	N
4	OX04	1	sp|P02754|LACB_BOVIN	Q
4	OX04	1	sp|P02754|LACB_BOVIN	Q
4	OX04	1	sp|P02754|LACB_BOVIN	N
