# Supplementary material for: Assessing the degradation of ancient milk proteins through site-specific deamidation patterns
Source: Sci Rep. 2021 Apr 8;11:7795. doi: 10.1038/s41598-021-87125-x (PMC8032661; doi:10.1038/s41598-021-87125-x)
Supplement: Supplementary file 3 — Supplementary Information 3. [file 41598_2021_87125_MOESM3_ESM.zip › Hendy2018b-deamResults/Site-Specific_results.csv]

File ID	ID	RelNonDeam	Half-time	Size	Protein
FL0145_JHendy_130416_MSQ525_CW10	CW10 Calcite	1	2100	734.1077739	sp|P02754|LACB_BOVIN
FL0145_JHendy_130416_MSQ525_CW10	CW10 Calcite	1	5200	734.1077739	sp|P02754|LACB_BOVIN
FL0145_JHendy_130416_MSQ525_CW10	CW10 Calcite	0	75.7	391.9458469	sp|P04653|CASA1_SHEEP
FL0145_JHendy_130416_MSQ525_CW10	CW10 Calcite	0	116	391.9458469	sp|P04653|CASA1_SHEEP
FL0145_JHendy_130416_MSQ525_CW10	CW10 Calcite	0	4300	1000	sp|P04653|CASA1_SHEEP
FL0145_JHendy_130416_MSQ525_CW10	CW10 Calcite	1	7500	116.646505	sp|P04654|CASA2_SHEEP
FL0145_JHendy_130416_MSQ525_CW10	CW10 Calcite	0	6400	100	sp|P33048|CASB_CAPHI
20160805_QE5_nLC7_MEM_COLLAB_JH_B2_01	CW18 Ceramic Matrix	1	-1	1000	sp|P67976|LACB_SHEEP
20160805_QE5_nLC7_MEM_COLLAB_JH_B2_01	CW18 Ceramic Matrix	0	-1	100	tr|Q8SPR1|Q8SPR1_HORSE
FL0145_JHendy_130416_MSQ525_CW10	CW10 Calcite	0	5500	100	sp|P33048|CASB_CAPHI
FL0145_JHendy_130416_MSQ525_CW10	CW10 Calcite	1	8500	118.2513628	sp|Q9GKK3|CASB_HORSE
20160805_QE5_nLC7_MEM_COLLAB_JH_B2_01	CW18 Ceramic Matrix	1	-1	100	tr|Q8SPR1|Q8SPR1_HORSE
FL0145_JHendy_130416_MSQ525_CW11	CW11 Calcite	1	2100	1000	sp|P02754|LACB_BOVIN
FL0145_JHendy_130416_MSQ525_CW11	CW11 Calcite	1	5200	1000	sp|P02754|LACB_BOVIN
FL0145_JHendy_130416_MSQ525_CW11	CW11 Calcite	0	10000	107.3194116	sp|P02758|LACB1_HORSE
FL0145_JHendy_130416_MSQ525_CW11	CW11 Calcite	0.8059216108	4300	187.4547804	sp|P04653|CASA1_SHEEP
FL0145_JHendy_130416_MSQ525_CW11	CW11 Calcite	1	8300	103.4827444	sp|P33048|CASB_CAPHI
FL0145_JHendy_130416_MSQ525_CW11	CW11 Calcite	1	6200	103.4827444	sp|P33048|CASB_CAPHI
FL0145_JHendy_130416_MSQ525_CW11	CW11 Calcite	1	13000	105.9581509	sp|P82187|CASK_HORSE
FL0145_JHendy_130416_MSQ525_CW11	CW11 Calcite	1	5600	105.9581509	sp|P82187|CASK_HORSE
FL0145_JHendy_130416_MSQ525_CW11	CW11 Calcite	1	9300	101.8413949	sp|P02668|CASK_BOVIN
FL0145_JHendy_130416_MSQ525_CW11	CW11 Calcite	1	4100	101.8413949	sp|P02668|CASK_BOVIN
FL0145_JHendy_130416_MSQ525_CW18	CW18 Calcite	0	5200	103.2409099	sp|P67976|LACB_SHEEP
FL0145_JHendy_130416_MSQ525_CW18	CW18 Calcite	1	75.7	725.6506466	tr|B2YKY6|B2YKY6_CAPHI
FL0145_JHendy_130416_MSQ525_CW18	CW18 Calcite	0	50.2	725.6506466	tr|B2YKY6|B2YKY6_CAPHI
FL0145_JHendy_130416_MSQ525_CW18	CW18 Calcite	1	5800	130.4417184	sp|P04653|CASA1_SHEEP
FL0145_JHendy_130416_MSQ525_CW18	CW18 Calcite	0	75.7	177.6493682	sp|P04653|CASA1_SHEEP
FL0145_JHendy_130416_MSQ525_CW18	CW18 Calcite	0.288513747	116	177.6493682	sp|P04653|CASA1_SHEEP
FL0145_JHendy_130416_MSQ525_CW18	CW18 Calcite	0.7322268869	4300	407.128076	sp|P04653|CASA1_SHEEP
FL0145_JHendy_130416_MSQ525_CW18	CW18 Calcite	1	15.7	149.2652699	tr|Q8SPR1|Q8SPR1_HORSE
FL0145_JHendy_130416_MSQ525_CW18	CW18 Calcite	1	8100	122.2830441	tr|Q8SPR1|Q8SPR1_HORSE
FL0145_JHendy_130416_MSQ525_CW18	CW18 Calcite	1	7200	149.2652699	tr|Q8SPR1|Q8SPR1_HORSE
FL0145_JHendy_130416_MSQ525_CW18	CW18 Calcite	0.8296602564	12000	462.9791611	sp|P02668|CASK_BOVIN
20160805_QE5_nLC7_MEM_COLLAB_JH_B2_01	CW18 Ceramic Matrix	1	1900	1000	sp|P67976|LACB_SHEEP
20160805_QE5_nLC7_MEM_COLLAB_JH_B2_01	CW18 Ceramic Matrix	1	5200	1000	sp|P67976|LACB_SHEEP
20160805_QE5_nLC7_MEM_COLLAB_JH_B2_01	CW18 Ceramic Matrix	1	8300	100	tr|Q8SPR1|Q8SPR1_HORSE
20160805_QE5_nLC7_MEM_COLLAB_JH_B2_01	CW18 Ceramic Matrix	0	8100	100	tr|Q8SPR1|Q8SPR1_HORSE
FL0145_JHendy_130416_MSQ525_CW10	CW10 Calcite	1	-1	734.1077739	sp|P02754|LACB_BOVIN
FL0145_JHendy_130416_MSQ525_CW20	CW20 Calcite	0	10000	113.5943123	sp|P02758|LACB1_HORSE
FL0168_JHendy_MSQ525_170516_CW8	CW22 Calcite	0.670341099	-1	225.727923	sp|P67976|LACB_SHEEP
20160805_QE5_nLC7_MEM_COLLAB_JH_B4_01	CW22 Ceramic matrix	0.6233257332	-1	156.2192301	sp|P67976|LACB_SHEEP
20160805_QE5_nLC7_MEM_COLLAB_JH_B4_01	CW22 Ceramic matrix	1	-1	102.5024212	tr|B2YKY6|B2YKY6_CAPHI
FL0145_JHendy_130416_MSQ525_CW20	CW20 Calcite	1	75.7	576.3316096	tr|B2YKY6|B2YKY6_CAPHI
FL0145_JHendy_130416_MSQ525_CW20	CW20 Calcite	0	50.2	576.3316096	tr|B2YKY6|B2YKY6_CAPHI
FL0145_JHendy_130416_MSQ525_CW20	CW20 Calcite	1	2100	191.8287054	sp|P02754|LACB_BOVIN
FL0145_JHendy_130416_MSQ525_CW11	CW11 Calcite	1	-1	1000	sp|P02754|LACB_BOVIN
FL0145_JHendy_130416_MSQ525_CW20	CW20 Calcite	1	5200	191.8287054	sp|P02754|LACB_BOVIN
FL0145_JHendy_130416_MSQ525_CW20	CW20 Calcite	1	58.6	141.4091781	sp|P04653|CASA1_SHEEP
FL0145_JHendy_130416_MSQ525_CW20	CW20 Calcite	1	4300	112.2300013	sp|P04653|CASA1_SHEEP
FL0145_JHendy_130416_MSQ525_CW20	CW20 Calcite	1	327	141.4091781	sp|P04653|CASA1_SHEEP
FL0145_JHendy_130416_MSQ525_CW20	CW20 Calcite	0	4600	100	tr|Q8SPR1|Q8SPR1_HORSE
FL0145_JHendy_130416_MSQ525_CW20	CW20 Calcite	1	15.7	141.5464225	tr|Q8SPR1|Q8SPR1_HORSE
FL0145_JHendy_130416_MSQ525_CW20	CW20 Calcite	0	46.3	100	tr|Q8SPR1|Q8SPR1_HORSE
FL0145_JHendy_130416_MSQ525_CW20	CW20 Calcite	0	7200	141.5464225	tr|Q8SPR1|Q8SPR1_HORSE
FL0145_JHendy_130416_MSQ525_CW20	CW20 Calcite	0	6400	590.7727707	sp|P33048|CASB_CAPHI
FL0145_JHendy_130416_MSQ525_CW20	CW20 Calcite	1	5500	590.7727707	sp|P33048|CASB_CAPHI
FL0145_JHendy_130416_MSQ525_CW18	CW18 Calcite	0.3465663471	-1	103.2409099	sp|P67976|LACB_SHEEP
FL0145_JHendy_130416_MSQ525_CW20	CW20 Calcite	0	92.6	182.0030228	sp|P02670|CASK_CAPHI
FL0145_JHendy_130416_MSQ525_CW21	CW21 Calcite	0.7866167186	800	336.0311627	sp|P67976|LACB_SHEEP
FL0145_JHendy_130416_MSQ525_CW21	CW21 Calcite	1	5200	100	sp|P67976|LACB_SHEEP
FL0145_JHendy_130416_MSQ525_CW21	CW21 Calcite	1	6100	178.7234681	sp|P67976|LACB_SHEEP
FL0145_JHendy_130416_MSQ525_CW21	CW21 Calcite	1	5800	141.6073675	sp|P04653|CASA1_SHEEP
FL0145_JHendy_130416_MSQ525_CW21	CW21 Calcite	0	75.7	190.2880823	sp|P04653|CASA1_SHEEP
FL0145_JHendy_130416_MSQ525_CW21	CW21 Calcite	0.1950283685	116	190.2880823	sp|P04653|CASA1_SHEEP
FL0145_JHendy_130416_MSQ525_CW21	CW21 Calcite	0.6673062193	4300	155.4156052	sp|P04653|CASA1_SHEEP
FL0145_JHendy_130416_MSQ525_CW21	CW21 Calcite	1	6800	116.5776353	sp|P02662|CASA1_BOVIN
FL0145_JHendy_130416_MSQ525_CW20	CW20 Calcite	1	-1	496.384203	sp|P02668|CASK_BOVIN
FL0145_JHendy_130416_MSQ525_CW20	CW20 Calcite	0	-1	496.384203	sp|P02668|CASK_BOVIN
FL0145_JHendy_130416_MSQ525_CW21	CW21 Calcite	0	75.7	116.5776353	sp|P02662|CASA1_BOVIN
FL0145_JHendy_130416_MSQ525_CW21	CW21 Calcite	0	116	116.5776353	sp|P02662|CASA1_BOVIN
FL0145_JHendy_130416_MSQ525_CW21	CW21 Calcite	1	850	154.9125023	sp|P04654|CASA2_SHEEP
FL0145_JHendy_130416_MSQ525_CW21	CW21 Calcite	0	62.1	131.6932332	sp|P04654|CASA2_SHEEP
FL0145_JHendy_130416_MSQ525_CW20	CW20 Calcite	1	-1	182.0030228	sp|P02670|CASK_CAPHI
FL0145_JHendy_130416_MSQ525_CW21	CW21 Calcite	0	4300	131.6932332	sp|P04654|CASA2_SHEEP
FL0145_JHendy_130416_MSQ525_CW20	CW20 Calcite	0	-1	182.0030228	sp|P02670|CASK_CAPHI
FL0145_JHendy_130416_MSQ525_CW21	CW21 Calcite	1	6600	154.9125023	sp|P04654|CASA2_SHEEP
20160805_QE5_nLC7_MEM_COLLAB_JH_C5_01	CW21 Calcite	1	8300	nan	sp|P33048|CASB_CAPHI
FL0145_JHendy_130416_MSQ525_CW21	CW21 Calcite	1	6400	1000	sp|P33048|CASB_CAPHI
FL0145_JHendy_130416_MSQ525_CW21	CW21 Calcite	1	5500	1000	sp|P33048|CASB_CAPHI
FL0145_JHendy_130416_MSQ525_CW21	CW21 Calcite	1	32	155.5974555	sp|P82187|CASK_HORSE
FL0145_JHendy_130416_MSQ525_CW21	CW21 Calcite	0.8517718533	12000	226.9182038	sp|P02668|CASK_BOVIN
20160805_QE5_nLC7_MEM_COLLAB_JH_B4_01	CW22 Ceramic matrix	0.3633246386	5200	150.3545318	sp|P67976|LACB_SHEEP
FL0145_JHendy_130416_MSQ525_CW20	CW20 Calcite	1	-1	191.8287054	sp|P02754|LACB_BOVIN
20160805_QE5_nLC7_MEM_COLLAB_JH_B4_01	CW22 Ceramic matrix	0.3610829329	6100	106.7040504	sp|P67976|LACB_SHEEP
20160805_QE5_nLC7_MEM_COLLAB_JH_B4_01	CW22 Ceramic matrix	0.2949805956	5200	102.8934096	sp|P67976|LACB_SHEEP
20160805_QE5_nLC7_MEM_COLLAB_JH_B4_01	CW22 Ceramic matrix	0.0195348333	15.7	108.0244599	sp|P67976|LACB_SHEEP
20160805_QE5_nLC7_MEM_COLLAB_JH_B4_01	CW22 Ceramic matrix	0.3013526885	1900	141.702048	sp|P67976|LACB_SHEEP
20160805_QE5_nLC7_MEM_COLLAB_JH_B4_01	CW22 Ceramic matrix	0.5562635003	800	115.0582155	sp|P67976|LACB_SHEEP
20160805_QE5_nLC7_MEM_COLLAB_JH_B4_01	CW22 Ceramic matrix	0	5200	102.5024212	tr|B2YKY6|B2YKY6_CAPHI
FL0168_JHendy_MSQ525_170516_CW6	CW22 Ceramic Matrix	0.5241748423	5200	114.1082909	sp|P67976|LACB_SHEEP
FL0168_JHendy_MSQ525_170516_CW6	CW22 Ceramic Matrix	0.5978929157	6100	110.5693159	sp|P67976|LACB_SHEEP
FL0168_JHendy_MSQ525_170516_CW6	CW22 Ceramic Matrix	0.2972252368	5200	101.6448553	sp|P67976|LACB_SHEEP
FL0168_JHendy_MSQ525_170516_CW6	CW22 Ceramic Matrix	0	15.7	118.1964952	sp|P67976|LACB_SHEEP
FL0168_JHendy_MSQ525_170516_CW6	CW22 Ceramic Matrix	0.3075014421	1900	110.4475356	sp|P67976|LACB_SHEEP
FL0168_JHendy_MSQ525_170516_CW6	CW22 Ceramic Matrix	0.7696414234	800	223.5470431	sp|P67976|LACB_SHEEP
20160805_QE5_nLC7_MEM_COLLAB_JH_B4_01	CW22 Ceramic matrix	0	75.7	101.4367453	sp|P04653|CASA1_SHEEP
FL0145_JHendy_130416_MSQ525_CW21	CW21 Calcite	0	-1	100	sp|P67976|LACB_SHEEP
20160805_QE5_nLC7_MEM_COLLAB_JH_B4_01	CW22 Ceramic matrix	0	116	101.4367453	sp|P04653|CASA1_SHEEP
20160805_QE5_nLC7_MEM_COLLAB_JH_B4_01	CW22 Ceramic matrix	1	5500	107.6187384	sp|P33048|CASB_CAPHI
20160805_QE5_nLC7_MEM_COLLAB_JH_B4_01	CW22 Ceramic matrix	1	12000	104.3245155	sp|P02668|CASK_BOVIN
20160805_QE5_nLC7_MEM_COLLAB_JH_A3_01	CW22 Outer ceramic matrix	0.5357657905	1900	423.854382	sp|P67976|LACB_SHEEP
20160805_QE5_nLC7_MEM_COLLAB_JH_A3_01	CW22 Outer ceramic matrix	0.4509566327	5200	492.3971001	sp|P67976|LACB_SHEEP
FL0145_JHendy_130416_MSQ525_CW21	CW21 Calcite	1	-1	154.9125023	sp|P04654|CASA2_SHEEP
20160805_QE5_nLC7_MEM_COLLAB_JH_A3_01	CW22 Outer ceramic matrix	0	6100	154.308094	sp|P67976|LACB_SHEEP
20160805_QE5_nLC7_MEM_COLLAB_JH_A3_01	CW22 Outer ceramic matrix	1	800	154.308094	sp|P67976|LACB_SHEEP
FL0168_JHendy_MSQ525_170516_CW3	CW22 Outer ceramic matrix	1	800	100	sp|P67976|LACB_SHEEP
FL0168_JHendy_MSQ525_170516_CW8	CW22 Calcite	0.7062380058	5200	225.727923	sp|P67976|LACB_SHEEP
FL0168_JHendy_MSQ525_170516_CW8	CW22 Calcite	0	6100	124.0018796	sp|P67976|LACB_SHEEP
FL0168_JHendy_MSQ525_170516_CW8	CW22 Calcite	1	800	454.5894392	sp|P67976|LACB_SHEEP
FL0168_JHendy_MSQ525_170516_CW8	CW22 Calcite	0	15.7	175.3106617	sp|P67976|LACB_SHEEP
FL0145_JHendy_130416_MSQ525_CW23	CW23 Calcite	0.1376866357	5200	116.9442492	sp|P67976|LACB_SHEEP
FL0145_JHendy_130416_MSQ525_CW23	CW23 Calcite	0	6100	103.3981476	sp|P67976|LACB_SHEEP
FL0145_JHendy_130416_MSQ525_CW23	CW23 Calcite	0	5200	113.0516691	sp|P67976|LACB_SHEEP
FL0145_JHendy_130416_MSQ525_CW23	CW23 Calcite	0	15.7	102.1010424	sp|P67976|LACB_SHEEP
FL0145_JHendy_130416_MSQ525_CW23	CW23 Calcite	0.510431215	-1	116.9442492	sp|P67976|LACB_SHEEP
FL0145_JHendy_130416_MSQ525_CW23	CW23 Calcite	0	1900	114.5108593	sp|P67976|LACB_SHEEP
FL0145_JHendy_130416_MSQ525_CW23	CW23 Calcite	0.8665752232	800	148.9476146	sp|P67976|LACB_SHEEP
FL0145_JHendy_130416_MSQ525_CW23	CW23 Calcite	1	75.7	522.8490653	tr|B2YKY6|B2YKY6_CAPHI
FL0145_JHendy_130416_MSQ525_CW23	CW23 Calcite	0	50.2	522.8490653	tr|B2YKY6|B2YKY6_CAPHI
20160805_QE5_nLC7_MEM_COLLAB_JH_C6_01	CW23 Calcite	0	75.7	100	sp|P04653|CASA1_SHEEP
20160805_QE5_nLC7_MEM_COLLAB_JH_C6_01	CW23 Calcite	1	116	100	sp|P04653|CASA1_SHEEP
FL0145_JHendy_130416_MSQ525_CW23	CW23 Calcite	0	75.7	150.6564997	sp|P04653|CASA1_SHEEP
FL0145_JHendy_130416_MSQ525_CW23	CW23 Calcite	0.0494935925	116	150.6564997	sp|P04653|CASA1_SHEEP
FL0145_JHendy_130416_MSQ525_CW23	CW23 Calcite	0.6494239109	4300	267.8161827	sp|P04653|CASA1_SHEEP
FL0145_JHendy_130416_MSQ525_CW23	CW23 Calcite	0	116	103.3406096	sp|P18626|CASA1_CAPHI
FL0145_JHendy_130416_MSQ525_CW23	CW23 Calcite	0	92	103.3406096	sp|P18626|CASA1_CAPHI
FL0145_JHendy_130416_MSQ525_CW23	CW23 Calcite	1	6800	127.8905272	sp|P02662|CASA1_BOVIN
FL0145_JHendy_130416_MSQ525_CW23	CW23 Calcite	0	75.7	127.8905272	sp|P02662|CASA1_BOVIN
FL0145_JHendy_130416_MSQ525_CW23	CW23 Calcite	0.1717961904	116	127.8905272	sp|P02662|CASA1_BOVIN
FL0145_JHendy_130416_MSQ525_CW23	CW23 Calcite	0	22.5	131.299523	sp|P04654|CASA2_SHEEP
FL0145_JHendy_130416_MSQ525_CW23	CW23 Calcite	0	22.1	204.5180064	sp|P04654|CASA2_SHEEP
FL0145_JHendy_130416_MSQ525_CW23	CW23 Calcite	0.2113997422	4300	155.7375906	sp|P04654|CASA2_SHEEP
FL0145_JHendy_130416_MSQ525_CW23	CW23 Calcite	0	13000	118.7129442	sp|P04654|CASA2_SHEEP
FL0145_JHendy_130416_MSQ525_CW23	CW23 Calcite	0	7500	118.7129442	sp|P04654|CASA2_SHEEP
FL0145_JHendy_130416_MSQ525_CW23	CW23 Calcite	0	62.1	155.7375906	sp|P04654|CASA2_SHEEP
FL0145_JHendy_130416_MSQ525_CW23	CW23 Calcite	0	73.9	108.7474835	sp|P02663|CASA2_BOVIN
20160805_QE5_nLC7_MEM_COLLAB_JH_C6_01	CW23 Calcite	0.9098717455	8300	345.6137832	sp|P33048|CASB_CAPHI
20160805_QE5_nLC7_MEM_COLLAB_JH_C6_01	CW23 Calcite	1	10000	182.1955934	sp|P33048|CASB_CAPHI
FL0145_JHendy_130416_MSQ525_CW23	CW23 Calcite	0.5265254883	8300	107.0778966	sp|P33048|CASB_CAPHI
FL0145_JHendy_130416_MSQ525_CW23	CW23 Calcite	1	6200	101.0005521	sp|P33048|CASB_CAPHI
FL0145_JHendy_130416_MSQ525_CW8_160425165036	CW8 Calcite	0	-1	100.064618	sp|P02668|CASK_BOVIN
FL0145_JHendy_130416_MSQ525_CW23	CW23 Calcite	0.5755824829	6400	182.9793525	sp|P33048|CASB_CAPHI
FL0145_JHendy_130416_MSQ525_CW8_160425165036	CW8 Calcite	0	-1	100.064618	sp|P02668|CASK_BOVIN
FL0145_JHendy_130416_MSQ525_CW8_160425165036	CW8 Calcite	1	-1	100.064618	sp|P02668|CASK_BOVIN
FL0145_JHendy_130416_MSQ525_CW23	CW23 Calcite	1	5500	182.9793525	sp|P33048|CASB_CAPHI
FL0145_JHendy_130416_MSQ525_CW23	CW23 Calcite	1	12000	120.0742878	sp|P02668|CASK_BOVIN
FL0168_JHendy_MSQ525_170516_CW9	CW24 Calcite	0	1900	167.7281681	sp|P67976|LACB_SHEEP
FL0168_JHendy_MSQ525_170516_CW9	CW24 Calcite	1	800	1000	sp|P67976|LACB_SHEEP
FL0168_JHendy_MSQ525_170516_CW9	CW24 Calcite	0	5200	148.6320858	sp|P67976|LACB_SHEEP
FL0168_JHendy_MSQ525_170516_CW9	CW24 Calcite	1	4300	113.1319764	sp|P04653|CASA1_SHEEP
FL0168_JHendy_MSQ525_170516_CW9	CW24 Calcite	0	22.1	370.6172029	sp|P04654|CASA2_SHEEP
FL0168_JHendy_MSQ525_170516_CW9	CW24 Calcite	1	12000	540.6434668	sp|P02668|CASK_BOVIN
FL0168_JHendy_MSQ525_170516_CW10	CW27 Calcite	1	5800	701.6176354	sp|P04653|CASA1_SHEEP
FL0168_JHendy_MSQ525_170516_CW10	CW27 Calcite	0	75.7	183.9067481	sp|P04653|CASA1_SHEEP
FL0168_JHendy_MSQ525_170516_CW10	CW27 Calcite	1	116	183.9067481	sp|P04653|CASA1_SHEEP
FL0145_JHendy_130416_MSQ525_CW8_160425165036	CW8 Calcite	0.1527080965	-1	106.7911699	sp|P67976|LACB_SHEEP
FL0168_JHendy_MSQ525_170516_CW10	CW27 Calcite	0.7526190229	4300	318.4378717	sp|P04653|CASA1_SHEEP
FL0168_JHendy_MSQ525_170516_CW10	CW27 Calcite	0	4300	128.375228	sp|P04654|CASA2_SHEEP
FL0168_JHendy_MSQ525_170516_CW10	CW27 Calcite	0	22.1	320.4361272	sp|P04654|CASA2_SHEEP
FL0168_JHendy_MSQ525_170516_CW10	CW27 Calcite	0	62.1	128.375228	sp|P04654|CASA2_SHEEP
FL0168_JHendy_MSQ525_170516_CW10	CW27 Calcite	1	8300	131.5624455	sp|P33048|CASB_CAPHI
FL0168_JHendy_MSQ525_170516_CW10	CW27 Calcite	1	10000	130.0366347	sp|P33048|CASB_CAPHI
FL0168_JHendy_MSQ525_170516_CW10	CW27 Calcite	0	4600	130.0366347	sp|P33048|CASB_CAPHI
FL0168_JHendy_MSQ525_170516_CW10	CW27 Calcite	0.9113353735	12000	568.1534375	sp|P02668|CASK_BOVIN
FL0145_JHendy_130416_MSQ525_CW8_160425165036	CW8 Calcite	0	10000	100.404165	sp|P02758|LACB1_HORSE
FL0145_JHendy_130416_MSQ525_CW8_160425165036	CW8 Calcite	1	75.7	190.2316401	tr|B2YKY6|B2YKY6_CAPHI
FL0145_JHendy_130416_MSQ525_CW8_160425165036	CW8 Calcite	0	50.2	190.2316401	tr|B2YKY6|B2YKY6_CAPHI
FL0145_JHendy_130416_MSQ525_CW8_160425165036	CW8 Calcite	0	1900	101.8858874	sp|P67976|LACB_SHEEP
FL0145_JHendy_130416_MSQ525_CW8_160425165036	CW8 Calcite	0.1216919288	5200	106.7911699	sp|P67976|LACB_SHEEP
FL0145_JHendy_130416_MSQ525_CW8_160425165036	CW8 Calcite	0.2128565525	6100	101.2562828	sp|P67976|LACB_SHEEP
FL0168_JHendy_MSQ525_170516_CW6	CW22 Ceramic Matrix	0.464741219	-1	114.628912	sp|P67976|LACB_SHEEP
FL0145_JHendy_130416_MSQ525_CW8_160425165036	CW8 Calcite	0.7095475598	800	115.3011948	sp|P67976|LACB_SHEEP
FL0145_JHendy_130416_MSQ525_CW8_160425165036	CW8 Calcite	1	5800	107.9015403	sp|P04653|CASA1_SHEEP
FL0145_JHendy_130416_MSQ525_CW8_160425165036	CW8 Calcite	0	75.7	111.6118393	sp|P04653|CASA1_SHEEP
FL0145_JHendy_130416_MSQ525_CW8_160425165036	CW8 Calcite	0.1652385983	116	111.6118393	sp|P04653|CASA1_SHEEP
FL0145_JHendy_130416_MSQ525_CW8_160425165036	CW8 Calcite	0.7662544878	4300	249.011089	sp|P04653|CASA1_SHEEP
FL0145_JHendy_130416_MSQ525_CW8_160425165036	CW8 Calcite	0	4300	108.0522868	sp|P04654|CASA2_SHEEP
FL0145_JHendy_130416_MSQ525_CW8_160425165036	CW8 Calcite	0	22.1	102.1501474	sp|P04654|CASA2_SHEEP
FL0145_JHendy_130416_MSQ525_CW8_160425165036	CW8 Calcite	0	62.1	108.0522868	sp|P04654|CASA2_SHEEP
FL0145_JHendy_130416_MSQ525_CW8_160425165036	CW8 Calcite	0.4412243163	8300	101.0612042	sp|P33048|CASB_CAPHI
20160805_QE5_nLC7_MEM_COLLAB_JH_A3_01	CW22 Outer ceramic matrix	0.8788123583	-1	492.3971001	sp|P67976|LACB_SHEEP
FL0145_JHendy_130416_MSQ525_CW8_160425165036	CW8 Calcite	1	6200	100.73264	sp|P33048|CASB_CAPHI
FL0145_JHendy_130416_MSQ525_CW8_160425165036	CW8 Calcite	0	6400	140.8208812	sp|P33048|CASB_CAPHI
FL0168_JHendy_MSQ525_170516_CW9	CW24 Calcite	0.4048224036	-1	148.6320858	sp|P67976|LACB_SHEEP
FL0145_JHendy_130416_MSQ525_CW8_160425165036	CW8 Calcite	1	5500	140.8208812	sp|P33048|CASB_CAPHI
FL0145_JHendy_130416_MSQ525_CW8_160425165036	CW8 Calcite	1	10000	100.064618	sp|P02668|CASK_BOVIN
FL0145_JHendy_130416_MSQ525_CW8_160425165036	CW8 Calcite	0.8617403222	12000	180.4917257	sp|P02668|CASK_BOVIN
