# Supplementary material for: Assessing the degradation of ancient milk proteins through site-specific deamidation patterns
Source: Sci Rep. 2021 Apr 8;11:7795. doi: 10.1038/s41598-021-87125-x (PMC8032661; doi:10.1038/s41598-021-87125-x)
Supplement: Supplementary file 3 — Supplementary Information 3. [file 41598_2021_87125_MOESM3_ESM.zip › Hendy2018b-deamResults/Bulk_fine_grain_results.csv]

File ID	ID	RelNonDeam	Protein	AA
FL0145_JHendy_130416_MSQ525_CW10	CW10 Calcite	1	sp|P02754|LACB_BOVIN	N
FL0145_JHendy_130416_MSQ525_CW10	CW10 Calcite	1	sp|P02754|LACB_BOVIN	Q
FL0145_JHendy_130416_MSQ525_CW10	CW10 Calcite	1	sp|P02754|LACB_BOVIN	Q
FL0145_JHendy_130416_MSQ525_CW10	CW10 Calcite	0	sp|P04653|CASA1_SHEEP	N
FL0145_JHendy_130416_MSQ525_CW10	CW10 Calcite	0	sp|P04653|CASA1_SHEEP	N
FL0145_JHendy_130416_MSQ525_CW10	CW10 Calcite	0	sp|P04653|CASA1_SHEEP	Q
FL0145_JHendy_130416_MSQ525_CW10	CW10 Calcite	1	sp|P04654|CASA2_SHEEP	Q
FL0145_JHendy_130416_MSQ525_CW10	CW10 Calcite	0	sp|P33048|CASB_CAPHI	Q
FL0145_JHendy_130416_MSQ525_CW10	CW10 Calcite	0	sp|P33048|CASB_CAPHI	Q
FL0145_JHendy_130416_MSQ525_CW10	CW10 Calcite	1	sp|Q9GKK3|CASB_HORSE	Q
FL0145_JHendy_130416_MSQ525_CW10	CW10 Calcite	0	sp|Q9GKK3|CASB_HORSE	Q
FL0145_JHendy_130416_MSQ525_CW11	CW11 Calcite	1	sp|P02754|LACB_BOVIN	N
FL0145_JHendy_130416_MSQ525_CW11	CW11 Calcite	1	sp|P07380|LACB2_HORSE	N
FL0145_JHendy_130416_MSQ525_CW11	CW11 Calcite	1	sp|P02754|LACB_BOVIN	Q
FL0145_JHendy_130416_MSQ525_CW11	CW11 Calcite	1	sp|P02754|LACB_BOVIN	Q
FL0145_JHendy_130416_MSQ525_CW11	CW11 Calcite	0	sp|P02758|LACB1_HORSE	Q
FL0145_JHendy_130416_MSQ525_CW11	CW11 Calcite	0.8059216108	sp|P04653|CASA1_SHEEP	Q
FL0145_JHendy_130416_MSQ525_CW11	CW11 Calcite	0	sp|P82187|CASK_HORSE	Q
FL0145_JHendy_130416_MSQ525_CW11	CW11 Calcite	1	sp|P82187|CASK_HORSE	Q
FL0145_JHendy_130416_MSQ525_CW11	CW11 Calcite	1	sp|P82187|CASK_HORSE	Q
FL0145_JHendy_130416_MSQ525_CW11	CW11 Calcite	1	sp|P33048|CASB_CAPHI	Q
FL0145_JHendy_130416_MSQ525_CW11	CW11 Calcite	1	sp|P33048|CASB_CAPHI	Q
FL0145_JHendy_130416_MSQ525_CW11	CW11 Calcite	1	sp|P02668|CASK_BOVIN	Q
FL0145_JHendy_130416_MSQ525_CW11	CW11 Calcite	1	sp|P02668|CASK_BOVIN	Q
FL0145_JHendy_130416_MSQ525_CW18	CW18 Calcite	0.3465663471	sp|P67976|LACB_SHEEP	N
FL0145_JHendy_130416_MSQ525_CW18	CW18 Calcite	0	tr|B2YKY6|B2YKY6_CAPHI	N
FL0145_JHendy_130416_MSQ525_CW18	CW18 Calcite	1	tr|B2YKY6|B2YKY6_CAPHI	N
FL0145_JHendy_130416_MSQ525_CW18	CW18 Calcite	0	sp|P67976|LACB_SHEEP	Q
FL0145_JHendy_130416_MSQ525_CW18	CW18 Calcite	0	sp|P67976|LACB_SHEEP	Q
FL0145_JHendy_130416_MSQ525_CW18	CW18 Calcite	0	sp|P04653|CASA1_SHEEP	N
FL0145_JHendy_130416_MSQ525_CW18	CW18 Calcite	0.288513747	sp|P04653|CASA1_SHEEP	N
FL0145_JHendy_130416_MSQ525_CW18	CW18 Calcite	1	tr|Q8SPR1|Q8SPR1_HORSE	N
FL0145_JHendy_130416_MSQ525_CW18	CW18 Calcite	0.7322268869	sp|P04653|CASA1_SHEEP	Q
FL0145_JHendy_130416_MSQ525_CW18	CW18 Calcite	1	sp|P04653|CASA1_SHEEP	Q
FL0145_JHendy_130416_MSQ525_CW18	CW18 Calcite	1	sp|P04653|CASA1_SHEEP	Q
FL0145_JHendy_130416_MSQ525_CW18	CW18 Calcite	1	tr|Q8SPR1|Q8SPR1_HORSE	Q
FL0145_JHendy_130416_MSQ525_CW18	CW18 Calcite	1	tr|Q8SPR1|Q8SPR1_HORSE	Q
FL0145_JHendy_130416_MSQ525_CW18	CW18 Calcite	0	tr|D2KAS0|D2KAS0_HORSE	Q
FL0145_JHendy_130416_MSQ525_CW18	CW18 Calcite	0.8296602564	sp|P02668|CASK_BOVIN	Q
FL0145_JHendy_130416_MSQ525_CW20	CW20 Calcite	0	tr|B2YKY6|B2YKY6_CAPHI	N
FL0145_JHendy_130416_MSQ525_CW20	CW20 Calcite	1	tr|B2YKY6|B2YKY6_CAPHI	N
FL0145_JHendy_130416_MSQ525_CW20	CW20 Calcite	1	sp|P02754|LACB_BOVIN	N
FL0145_JHendy_130416_MSQ525_CW20	CW20 Calcite	0	sp|P02758|LACB1_HORSE	Q
FL0145_JHendy_130416_MSQ525_CW20	CW20 Calcite	1	sp|P02754|LACB_BOVIN	Q
FL0145_JHendy_130416_MSQ525_CW20	CW20 Calcite	1	sp|P02754|LACB_BOVIN	Q
FL0145_JHendy_130416_MSQ525_CW20	CW20 Calcite	1	sp|P04653|CASA1_SHEEP	N
FL0145_JHendy_130416_MSQ525_CW20	CW20 Calcite	1	sp|P04653|CASA1_SHEEP	N
FL0145_JHendy_130416_MSQ525_CW20	CW20 Calcite	1	sp|P02668|CASK_BOVIN	N
FL0145_JHendy_130416_MSQ525_CW20	CW20 Calcite	1	sp|P02668|CASK_BOVIN	N
FL0145_JHendy_130416_MSQ525_CW20	CW20 Calcite	0	tr|Q8SPR1|Q8SPR1_HORSE	N
FL0145_JHendy_130416_MSQ525_CW20	CW20 Calcite	1	tr|Q8SPR1|Q8SPR1_HORSE	N
FL0145_JHendy_130416_MSQ525_CW20	CW20 Calcite	0	sp|P02670|CASK_CAPHI	N
FL0145_JHendy_130416_MSQ525_CW20	CW20 Calcite	1	sp|P04653|CASA1_SHEEP	Q
FL0145_JHendy_130416_MSQ525_CW20	CW20 Calcite	0	sp|P02668|CASK_BOVIN	Q
FL0145_JHendy_130416_MSQ525_CW20	CW20 Calcite	0	tr|Q8SPR1|Q8SPR1_HORSE	Q
FL0145_JHendy_130416_MSQ525_CW20	CW20 Calcite	0	tr|Q8SPR1|Q8SPR1_HORSE	Q
FL0145_JHendy_130416_MSQ525_CW20	CW20 Calcite	0	sp|P02670|CASK_CAPHI	Q
FL0145_JHendy_130416_MSQ525_CW20	CW20 Calcite	1	sp|P02670|CASK_CAPHI	Q
FL0145_JHendy_130416_MSQ525_CW20	CW20 Calcite	1	sp|P33048|CASB_CAPHI	Q
FL0145_JHendy_130416_MSQ525_CW20	CW20 Calcite	0	sp|P33048|CASB_CAPHI	Q
FL0145_JHendy_130416_MSQ525_CW21	CW21 Calcite	0	sp|P67976|LACB_SHEEP	N
FL0145_JHendy_130416_MSQ525_CW21	CW21 Calcite	1	sp|P67976|LACB_SHEEP	Q
FL0145_JHendy_130416_MSQ525_CW21	CW21 Calcite	1	sp|P67976|LACB_SHEEP	Q
FL0145_JHendy_130416_MSQ525_CW21	CW21 Calcite	0.7866167186	sp|P67976|LACB_SHEEP	Q
FL0145_JHendy_130416_MSQ525_CW21	CW21 Calcite	0	sp|P67976|LACB_SHEEP	Q
FL0145_JHendy_130416_MSQ525_CW21	CW21 Calcite	1	sp|P67976|LACB_SHEEP	Q
FL0145_JHendy_130416_MSQ525_CW21	CW21 Calcite	0	sp|P04653|CASA1_SHEEP	N
FL0145_JHendy_130416_MSQ525_CW21	CW21 Calcite	0.1950283685	sp|P04653|CASA1_SHEEP	N
FL0145_JHendy_130416_MSQ525_CW21	CW21 Calcite	1	sp|P82187|CASK_HORSE	N
FL0145_JHendy_130416_MSQ525_CW21	CW21 Calcite	0	sp|P02662|CASA1_BOVIN	N
FL0145_JHendy_130416_MSQ525_CW21	CW21 Calcite	0	sp|P02662|CASA1_BOVIN	N
FL0145_JHendy_130416_MSQ525_CW21	CW21 Calcite	0	sp|P04654|CASA2_SHEEP	N
FL0145_JHendy_130416_MSQ525_CW21	CW21 Calcite	0	sp|P04654|CASA2_SHEEP	N
FL0145_JHendy_130416_MSQ525_CW21	CW21 Calcite	1	sp|P04654|CASA2_SHEEP	N
20160805_QE5_nLC7_MEM_COLLAB_JH_C5_01	CW21 Calcite	1	sp|P33048|CASB_CAPHI	Q
FL0145_JHendy_130416_MSQ525_CW21	CW21 Calcite	0.6673062193	sp|P04653|CASA1_SHEEP	Q
FL0145_JHendy_130416_MSQ525_CW21	CW21 Calcite	1	sp|P04653|CASA1_SHEEP	Q
FL0145_JHendy_130416_MSQ525_CW21	CW21 Calcite	1	sp|P04653|CASA1_SHEEP	Q
FL0145_JHendy_130416_MSQ525_CW21	CW21 Calcite	0.8517718533	sp|P02668|CASK_BOVIN	Q
FL0145_JHendy_130416_MSQ525_CW21	CW21 Calcite	1	sp|P02662|CASA1_BOVIN	Q
FL0145_JHendy_130416_MSQ525_CW21	CW21 Calcite	1	sp|P33048|CASB_CAPHI	Q
FL0145_JHendy_130416_MSQ525_CW21	CW21 Calcite	1	sp|P33048|CASB_CAPHI	Q
FL0145_JHendy_130416_MSQ525_CW21	CW21 Calcite	1	sp|P04654|CASA2_SHEEP	Q
FL0145_JHendy_130416_MSQ525_CW21	CW21 Calcite	0	sp|P04654|CASA2_SHEEP	Q
FL0145_JHendy_130416_MSQ525_CW21	CW21 Calcite	1	sp|P04654|CASA2_SHEEP	Q
FL0168_JHendy_MSQ525_170516_CW8	CW22 Calcite	0.670341099	sp|P67976|LACB_SHEEP	N
FL0168_JHendy_MSQ525_170516_CW8	CW22 Calcite	0	sp|P67976|LACB_SHEEP	N
FL0168_JHendy_MSQ525_170516_CW8	CW22 Calcite	0.7062380058	sp|P67976|LACB_SHEEP	Q
FL0168_JHendy_MSQ525_170516_CW8	CW22 Calcite	0	sp|P67976|LACB_SHEEP	Q
FL0168_JHendy_MSQ525_170516_CW8	CW22 Calcite	1	sp|P67976|LACB_SHEEP	Q
FL0168_JHendy_MSQ525_170516_CW8	CW22 Calcite	0	sp|P67976|LACB_SHEEP	Q
FL0145_JHendy_130416_MSQ525_CW23	CW23 Calcite	0.510431215	sp|P67976|LACB_SHEEP	N
FL0145_JHendy_130416_MSQ525_CW23	CW23 Calcite	0	sp|P67976|LACB_SHEEP	N
FL0145_JHendy_130416_MSQ525_CW23	CW23 Calcite	0	tr|B2YKY6|B2YKY6_CAPHI	N
FL0145_JHendy_130416_MSQ525_CW23	CW23 Calcite	1	tr|B2YKY6|B2YKY6_CAPHI	N
FL0145_JHendy_130416_MSQ525_CW23	CW23 Calcite	0.1376866357	sp|P67976|LACB_SHEEP	Q
FL0145_JHendy_130416_MSQ525_CW23	CW23 Calcite	0.5805488864	sp|P67976|LACB_SHEEP	Q
FL0145_JHendy_130416_MSQ525_CW23	CW23 Calcite	0.8665752232	sp|P67976|LACB_SHEEP	Q
FL0145_JHendy_130416_MSQ525_CW23	CW23 Calcite	0	sp|P67976|LACB_SHEEP	Q
FL0145_JHendy_130416_MSQ525_CW23	CW23 Calcite	0	sp|P67976|LACB_SHEEP	Q
FL0145_JHendy_130416_MSQ525_CW23	CW23 Calcite	0	sp|P04653|CASA1_SHEEP	N
FL0145_JHendy_130416_MSQ525_CW23	CW23 Calcite	0.0494935925	sp|P04653|CASA1_SHEEP	N
FL0145_JHendy_130416_MSQ525_CW23	CW23 Calcite	0	sp|P04654|CASA2_SHEEP	N
FL0145_JHendy_130416_MSQ525_CW23	CW23 Calcite	0	sp|P04654|CASA2_SHEEP	N
FL0145_JHendy_130416_MSQ525_CW23	CW23 Calcite	0	sp|P04654|CASA2_SHEEP	N
FL0145_JHendy_130416_MSQ525_CW23	CW23 Calcite	0	sp|P18626|CASA1_CAPHI	N
FL0145_JHendy_130416_MSQ525_CW23	CW23 Calcite	0	sp|P18626|CASA1_CAPHI	N
FL0145_JHendy_130416_MSQ525_CW23	CW23 Calcite	0	sp|P02663|CASA2_BOVIN	N
FL0145_JHendy_130416_MSQ525_CW23	CW23 Calcite	0	sp|P02662|CASA1_BOVIN	N
FL0145_JHendy_130416_MSQ525_CW23	CW23 Calcite	0.1717961904	sp|P02662|CASA1_BOVIN	N
20160805_QE5_nLC7_MEM_COLLAB_JH_C6_01	CW23 Calcite	0	sp|P04653|CASA1_SHEEP	N
20160805_QE5_nLC7_MEM_COLLAB_JH_C6_01	CW23 Calcite	1	sp|P04653|CASA1_SHEEP	N
FL0145_JHendy_130416_MSQ525_CW23	CW23 Calcite	0.6494239109	sp|P04653|CASA1_SHEEP	Q
FL0145_JHendy_130416_MSQ525_CW23	CW23 Calcite	0	sp|P04654|CASA2_SHEEP	Q
FL0145_JHendy_130416_MSQ525_CW23	CW23 Calcite	0.2113997422	sp|P04654|CASA2_SHEEP	Q
FL0145_JHendy_130416_MSQ525_CW23	CW23 Calcite	0	sp|P04654|CASA2_SHEEP	Q
FL0145_JHendy_130416_MSQ525_CW23	CW23 Calcite	1	sp|P02662|CASA1_BOVIN	Q
FL0145_JHendy_130416_MSQ525_CW23	CW23 Calcite	1	sp|P33048|CASB_CAPHI	Q
FL0145_JHendy_130416_MSQ525_CW23	CW23 Calcite	0	sp|P33048|CASB_CAPHI	Q
FL0145_JHendy_130416_MSQ525_CW23	CW23 Calcite	1	sp|P33048|CASB_CAPHI	Q
FL0145_JHendy_130416_MSQ525_CW23	CW23 Calcite	1	sp|P33048|CASB_CAPHI	Q
FL0145_JHendy_130416_MSQ525_CW23	CW23 Calcite	0.5755824829	sp|P33048|CASB_CAPHI	Q
FL0145_JHendy_130416_MSQ525_CW23	CW23 Calcite	0.5265254883	sp|P33048|CASB_CAPHI	Q
FL0145_JHendy_130416_MSQ525_CW23	CW23 Calcite	1	sp|P02668|CASK_BOVIN	Q
20160805_QE5_nLC7_MEM_COLLAB_JH_C6_01	CW23 Calcite	0.9098717455	sp|P33048|CASB_CAPHI	Q
20160805_QE5_nLC7_MEM_COLLAB_JH_C6_01	CW23 Calcite	1	sp|P33048|CASB_CAPHI	Q
FL0168_JHendy_MSQ525_170516_CW9	CW24 Calcite	0.4048224036	sp|P67976|LACB_SHEEP	N
FL0168_JHendy_MSQ525_170516_CW9	CW24 Calcite	1	sp|P67976|LACB_SHEEP	Q
FL0168_JHendy_MSQ525_170516_CW9	CW24 Calcite	0	sp|P67976|LACB_SHEEP	Q
FL0168_JHendy_MSQ525_170516_CW9	CW24 Calcite	0	sp|P67976|LACB_SHEEP	Q
FL0168_JHendy_MSQ525_170516_CW9	CW24 Calcite	0	sp|P04654|CASA2_SHEEP	N
FL0168_JHendy_MSQ525_170516_CW9	CW24 Calcite	1	sp|P02668|CASK_BOVIN	Q
FL0168_JHendy_MSQ525_170516_CW9	CW24 Calcite	1	sp|P04653|CASA1_SHEEP	Q
FL0168_JHendy_MSQ525_170516_CW10	CW27 Calcite	0	sp|P04653|CASA1_SHEEP	N
FL0168_JHendy_MSQ525_170516_CW10	CW27 Calcite	1	sp|P04653|CASA1_SHEEP	N
FL0168_JHendy_MSQ525_170516_CW10	CW27 Calcite	0	sp|P04654|CASA2_SHEEP	N
FL0168_JHendy_MSQ525_170516_CW10	CW27 Calcite	0	sp|P04654|CASA2_SHEEP	N
FL0168_JHendy_MSQ525_170516_CW10	CW27 Calcite	0	sp|P04654|CASA2_SHEEP	N
FL0168_JHendy_MSQ525_170516_CW10	CW27 Calcite	1	sp|P33048|CASB_CAPHI	Q
FL0168_JHendy_MSQ525_170516_CW10	CW27 Calcite	0	sp|P33048|CASB_CAPHI	Q
FL0168_JHendy_MSQ525_170516_CW10	CW27 Calcite	0	sp|P33048|CASB_CAPHI	Q
FL0168_JHendy_MSQ525_170516_CW10	CW27 Calcite	1	sp|P33048|CASB_CAPHI	Q
FL0168_JHendy_MSQ525_170516_CW10	CW27 Calcite	0.7526190229	sp|P04653|CASA1_SHEEP	Q
FL0168_JHendy_MSQ525_170516_CW10	CW27 Calcite	1	sp|P04653|CASA1_SHEEP	Q
FL0168_JHendy_MSQ525_170516_CW10	CW27 Calcite	1	sp|P04653|CASA1_SHEEP	Q
FL0168_JHendy_MSQ525_170516_CW10	CW27 Calcite	0.9113353735	sp|P02668|CASK_BOVIN	Q
FL0168_JHendy_MSQ525_170516_CW10	CW27 Calcite	0	sp|P04654|CASA2_SHEEP	Q
FL0145_JHendy_130416_MSQ525_CW8_160425165036	CW8 Calcite	0	tr|B2YKY6|B2YKY6_CAPHI	N
FL0145_JHendy_130416_MSQ525_CW8_160425165036	CW8 Calcite	1	tr|B2YKY6|B2YKY6_CAPHI	N
FL0145_JHendy_130416_MSQ525_CW8_160425165036	CW8 Calcite	0.1527080965	sp|P67976|LACB_SHEEP	N
FL0145_JHendy_130416_MSQ525_CW8_160425165036	CW8 Calcite	0	sp|P02758|LACB1_HORSE	Q
FL0145_JHendy_130416_MSQ525_CW8_160425165036	CW8 Calcite	0.2128565525	sp|P67976|LACB_SHEEP	Q
FL0145_JHendy_130416_MSQ525_CW8_160425165036	CW8 Calcite	0.7095475598	sp|P67976|LACB_SHEEP	Q
FL0145_JHendy_130416_MSQ525_CW8_160425165036	CW8 Calcite	0.1216919288	sp|P67976|LACB_SHEEP	Q
FL0145_JHendy_130416_MSQ525_CW8_160425165036	CW8 Calcite	0	sp|P67976|LACB_SHEEP	Q
FL0145_JHendy_130416_MSQ525_CW8_160425165036	CW8 Calcite	0	sp|P04653|CASA1_SHEEP	N
FL0145_JHendy_130416_MSQ525_CW8_160425165036	CW8 Calcite	0.1652385983	sp|P04653|CASA1_SHEEP	N
FL0145_JHendy_130416_MSQ525_CW8_160425165036	CW8 Calcite	0	sp|P04654|CASA2_SHEEP	N
FL0145_JHendy_130416_MSQ525_CW8_160425165036	CW8 Calcite	0	sp|P04654|CASA2_SHEEP	N
FL0145_JHendy_130416_MSQ525_CW8_160425165036	CW8 Calcite	0	sp|P04654|CASA2_SHEEP	N
FL0145_JHendy_130416_MSQ525_CW8_160425165036	CW8 Calcite	0	sp|P02668|CASK_BOVIN	N
FL0145_JHendy_130416_MSQ525_CW8_160425165036	CW8 Calcite	0.7662544878	sp|P04653|CASA1_SHEEP	Q
FL0145_JHendy_130416_MSQ525_CW8_160425165036	CW8 Calcite	1	sp|P04653|CASA1_SHEEP	Q
FL0145_JHendy_130416_MSQ525_CW8_160425165036	CW8 Calcite	1	sp|P04653|CASA1_SHEEP	Q
FL0145_JHendy_130416_MSQ525_CW8_160425165036	CW8 Calcite	0	sp|P04654|CASA2_SHEEP	Q
FL0145_JHendy_130416_MSQ525_CW8_160425165036	CW8 Calcite	0.8617403222	sp|P02668|CASK_BOVIN	Q
FL0145_JHendy_130416_MSQ525_CW8_160425165036	CW8 Calcite	1	sp|P02668|CASK_BOVIN	Q
FL0145_JHendy_130416_MSQ525_CW8_160425165036	CW8 Calcite	0	sp|P02668|CASK_BOVIN	Q
FL0145_JHendy_130416_MSQ525_CW8_160425165036	CW8 Calcite	1	sp|P02668|CASK_BOVIN	Q
FL0145_JHendy_130416_MSQ525_CW8_160425165036	CW8 Calcite	0.5029753355	sp|P33048|CASB_CAPHI	Q
FL0145_JHendy_130416_MSQ525_CW8_160425165036	CW8 Calcite	0.4412243163	sp|P33048|CASB_CAPHI	Q
FL0145_JHendy_130416_MSQ525_CW8_160425165036	CW8 Calcite	1	sp|P33048|CASB_CAPHI	Q
FL0145_JHendy_130416_MSQ525_CW8_160425165036	CW8 Calcite	0	sp|P33048|CASB_CAPHI	Q
FL0145_JHendy_130416_MSQ525_CW8_160425165036	CW8 Calcite	1	sp|P33048|CASB_CAPHI	Q
20160805_QE5_nLC7_MEM_COLLAB_JH_B2_01	CW18 Ceramic Matrix	1	sp|P67976|LACB_SHEEP	N
20160805_QE5_nLC7_MEM_COLLAB_JH_B2_01	CW18 Ceramic Matrix	1	sp|P67976|LACB_SHEEP	Q
20160805_QE5_nLC7_MEM_COLLAB_JH_B2_01	CW18 Ceramic Matrix	1	sp|P67976|LACB_SHEEP	Q
20160805_QE5_nLC7_MEM_COLLAB_JH_B2_01	CW18 Ceramic Matrix	1	tr|Q8SPR1|Q8SPR1_HORSE	N
20160805_QE5_nLC7_MEM_COLLAB_JH_B2_01	CW18 Ceramic Matrix	0	tr|Q8SPR1|Q8SPR1_HORSE	Q
20160805_QE5_nLC7_MEM_COLLAB_JH_B2_01	CW18 Ceramic Matrix	0	tr|Q8SPR1|Q8SPR1_HORSE	Q
20160805_QE5_nLC7_MEM_COLLAB_JH_B2_01	CW18 Ceramic Matrix	1	tr|Q8SPR1|Q8SPR1_HORSE	Q
FL0168_JHendy_MSQ525_170516_CW6	CW22 Ceramic Matrix	0.464741219	sp|P67976|LACB_SHEEP	N
FL0168_JHendy_MSQ525_170516_CW6	CW22 Ceramic Matrix	0	sp|P67976|LACB_SHEEP	N
20160805_QE5_nLC7_MEM_COLLAB_JH_B4_01	CW22 Ceramic matrix	0.6219444813	sp|P67976|LACB_SHEEP	N
20160805_QE5_nLC7_MEM_COLLAB_JH_B4_01	CW22 Ceramic matrix	1	sp|P67976|LACB_SHEEP	N
20160805_QE5_nLC7_MEM_COLLAB_JH_B4_01	CW22 Ceramic matrix	0.0552130519	sp|P67976|LACB_SHEEP	N
20160805_QE5_nLC7_MEM_COLLAB_JH_B4_01	CW22 Ceramic matrix	1	tr|B2YKY6|B2YKY6_CAPHI	N
FL0168_JHendy_MSQ525_170516_CW6	CW22 Ceramic Matrix	0.5241748423	sp|P67976|LACB_SHEEP	Q
FL0168_JHendy_MSQ525_170516_CW6	CW22 Ceramic Matrix	0.2701312935	sp|P67976|LACB_SHEEP	Q
FL0168_JHendy_MSQ525_170516_CW6	CW22 Ceramic Matrix	0.7696414234	sp|P67976|LACB_SHEEP	Q
FL0168_JHendy_MSQ525_170516_CW6	CW22 Ceramic Matrix	0.2972252368	sp|P67976|LACB_SHEEP	Q
FL0168_JHendy_MSQ525_170516_CW6	CW22 Ceramic Matrix	0.3995117932	sp|P67976|LACB_SHEEP	Q
20160805_QE5_nLC7_MEM_COLLAB_JH_B4_01	CW22 Ceramic matrix	0	sp|P02754|LACB_BOVIN	Q
20160805_QE5_nLC7_MEM_COLLAB_JH_B4_01	CW22 Ceramic matrix	0.3633246386	sp|P67976|LACB_SHEEP	Q
20160805_QE5_nLC7_MEM_COLLAB_JH_B4_01	CW22 Ceramic matrix	0.292547486	sp|P67976|LACB_SHEEP	Q
20160805_QE5_nLC7_MEM_COLLAB_JH_B4_01	CW22 Ceramic matrix	0.5562635003	sp|P67976|LACB_SHEEP	Q
20160805_QE5_nLC7_MEM_COLLAB_JH_B4_01	CW22 Ceramic matrix	0.2834097993	sp|P67976|LACB_SHEEP	Q
20160805_QE5_nLC7_MEM_COLLAB_JH_B4_01	CW22 Ceramic matrix	0.3671970755	sp|P67976|LACB_SHEEP	Q
20160805_QE5_nLC7_MEM_COLLAB_JH_B4_01	CW22 Ceramic matrix	0	tr|B2YKY6|B2YKY6_CAPHI	Q
20160805_QE5_nLC7_MEM_COLLAB_JH_B4_01	CW22 Ceramic matrix	0	sp|P04653|CASA1_SHEEP	N
20160805_QE5_nLC7_MEM_COLLAB_JH_B4_01	CW22 Ceramic matrix	0	sp|P04653|CASA1_SHEEP	N
20160805_QE5_nLC7_MEM_COLLAB_JH_B4_01	CW22 Ceramic matrix	1	sp|P33048|CASB_CAPHI	Q
20160805_QE5_nLC7_MEM_COLLAB_JH_B4_01	CW22 Ceramic matrix	1	sp|P33048|CASB_CAPHI	Q
20160805_QE5_nLC7_MEM_COLLAB_JH_B4_01	CW22 Ceramic matrix	1	sp|P02668|CASK_BOVIN	Q
20160805_QE5_nLC7_MEM_COLLAB_JH_A3_01	CW22 Outer ceramic matrix	0.8788123583	sp|P67976|LACB_SHEEP	N
FL0168_JHendy_MSQ525_170516_CW3	CW22 Outer ceramic matrix	1	sp|P67976|LACB_SHEEP	Q
20160805_QE5_nLC7_MEM_COLLAB_JH_A3_01	CW22 Outer ceramic matrix	0	sp|P67976|LACB_SHEEP	Q
20160805_QE5_nLC7_MEM_COLLAB_JH_A3_01	CW22 Outer ceramic matrix	1	sp|P67976|LACB_SHEEP	Q
20160805_QE5_nLC7_MEM_COLLAB_JH_A3_01	CW22 Outer ceramic matrix	0.4509566327	sp|P67976|LACB_SHEEP	Q
20160805_QE5_nLC7_MEM_COLLAB_JH_A3_01	CW22 Outer ceramic matrix	0.4320332876	sp|P67976|LACB_SHEEP	Q
