# Supplementary material for: Assessing the degradation of ancient milk proteins through site-specific deamidation patterns
Source: Sci Rep. 2021 Apr 8;11:7795. doi: 10.1038/s41598-021-87125-x (PMC8032661; doi:10.1038/s41598-021-87125-x)
Supplement: Supplementary file 3 — Supplementary Information 3. [file 41598_2021_87125_MOESM3_ESM.zip › Jeong2018-deamResults/Site-Specific_results.csv]

File ID	ID	RelNonDeam	Half-time	Size	Protein	Milk?
09_Z580	ARS007	1	-1	170.9647845	CON__P02768-1	Contam
09_Z580	ARS007	0	-1	170.9647845	CON__P02768-1	Contam
09_Z580	ARS007	0	56.7	242.1160705	CON__P02768-1	Contam
09_Z580	ARS007	1	-1	144.7330579	CON__P02768-1	Contam
09_Z580	ARS007	0.7015328476	6400	221.2696549	CON__P02768-1	Contam
09_Z580	ARS007	1	-1	144.7330579	CON__P02768-1	Contam
09_Z580	ARS007	0	72.1	210.6462876	CON__P02768-1	Contam
09_Z580	ARS007	1	7800	249.0981048	CON__Q28194	Contam
09_Z580	ARS007	1	39	187.0510148	CON__P04264	Contam
09_Z580	ARS007	1	110	323.2536672	CON__P04264	Contam
09_Z580	ARS007	1	-1	1000	CON__P04264	Contam
09_Z580	ARS007	1	5200	323.2536672	CON__P04264	Contam
09_Z580	ARS007	1	6100	165.0881016	CON__P04264	Contam
09_Z580	ARS007	1	64.4	311.9175751	CON__P04264	Contam
09_Z580	ARS007	1	10000	165.0881016	CON__P04264	Contam
09_Z580	ARS007	1	226	165.0881016	CON__P04264	Contam
09_Z580	ARS007	1	73.9	380.0707073	CON__P04264	Contam
09_Z580	ARS007	1	6400	149.4800563	CON__P04264	Contam
09_Z580	ARS007	1	8300	187.0510148	CON__P04264	Contam
09_Z580	ARS007	1	-1	221.0065433	CON__P04264	Contam
09_Z580	ARS007	1	43.6	233.1520647	CON__P04264	Contam
09_Z580	ARS007	1	5300	1000	CON__P04264	Contam
09_Z580	ARS007	1	-1	940.9976891	CON__P04264	Contam
09_Z580	ARS007	1	69.4	463.662024	CON__P04264	Contam
09_Z580	ARS007	1	155	363.7471114	CON__P04264	Contam
09_Z580	ARS007	1	-1	1000	CON__P04264	Contam
09_Z580	ARS007	1	6200	191.7339621	CON__P04264	Contam
09_Z580	ARS007	1	-1	151.6646991	CON__P04264	Contam
09_Z580	ARS007	1	-1	233.1520647	CON__P04264	Contam
09_Z580	ARS007	1	22.1	463.662024	CON__P04264	Contam
09_Z580	ARS007	1	-1	940.9976891	CON__P04264	Contam
09_Z580	ARS007	1	-1	1000	CON__P04264	Contam
09_Z580	ARS007	1	-1	323.2536672	CON__P04264	Contam
09_Z580	ARS007	1	-1	940.9976891	CON__P04264	Contam
09_Z580	ARS007	1	229	143.1369625	CON__P04264	Contam
09_Z580	ARS007	1	119	151.6646991	CON__P04264	Contam
09_Z580	ARS007	1	-1	1000	CON__P04264	Contam
09_Z580	ARS007	1	61.5	145.1343188	CON__P13647	Contam
09_Z580	ARS007	1	5200	111.7919848	CON__P13645	Contam
09_Z580	ARS007	1	4200	506.985959	CON__P13645	Contam
09_Z580	ARS007	1	64.7	229.3845135	CON__P13645	Contam
09_Z580	ARS007	1	5300	308.2801668	CON__P13645	Contam
09_Z580	ARS007	1	1.26	313.184467	CON__P13645	Contam
09_Z580	ARS007	1	-1	198.2097106	CON__P13645	Contam
09_Z580	ARS007	1	6200	100	CON__P13645	Contam
09_Z580	ARS007	1	-1	351.0310962	CON__P13645	Contam
09_Z580	ARS007	1	5500	100	CON__P13645	Contam
09_Z580	ARS007	1	6500	111.118036	CON__P13645	Contam
09_Z580	ARS007	1	-1	123.9032829	CON__P13645	Contam
09_Z580	ARS007	1	43.6	141.2987918	CON__P13645	Contam
09_Z580	ARS007	1	-1	111.7919848	CON__P13645	Contam
09_Z580	ARS007	1	133	111.118036	CON__P13645	Contam
09_Z580	ARS007	1	-1	351.0310962	CON__P13645	Contam
09_Z580	ARS007	1	6100	310.382234	CON__P13645	Contam
09_Z580	ARS007	1	-1	123.9032829	CON__P13645	Contam
09_Z580	ARS007	1	-1	141.2987918	CON__P13645	Contam
09_Z580	ARS007	1	5000	111.5776964	CON__P13645	Contam
09_Z580	ARS007	1	4500	310.382234	CON__P13645	Contam
09_Z580	ARS007	1	5900	100	CON__P13645	Contam
09_Z580	ARS007	1	-1	141.2987918	CON__P13645	Contam
09_Z580	ARS007	1	-1	111.7919848	CON__P13645	Contam
09_Z580	ARS007	1	13000	198.2097106	CON__P13645	Contam
09_Z580	ARS007	1	-1	198.2097106	CON__P13645	Contam
09_Z580	ARS007	1	-1	351.0310962	CON__P13645	Contam
09_Z580	ARS007	1	69.4	387.9737893	CON__P13645	Contam
09_Z580	ARS007	1	-1	351.0310962	CON__P13645	Contam
09_Z580	ARS007	1	-1	111.118036	CON__P13645	Contam
09_Z580	ARS007	1	-1	506.985959	CON__P13645	Contam
09_Z580	ARS007	1	311	111.118036	CON__P13645	Contam
09_Z580	ARS007	1	5800	310.382234	CON__P13645	Contam
09_Z580	ARS007	1	41	337.5709585	CON__P13645	Contam
09_Z580	ARS007	1	6200	100	CON__P13645	Contam
09_Z580	ARS007	1	-1	506.985959	CON__P13645	Contam
09_Z580	ARS007	1	26.4	111.118036	CON__P13645	Contam
09_Z580	ARS007	1	4300	168.4871396	CON__P13645	Contam
09_Z580	ARS007	1	-1	129.4380463	CON__P02533	Contam
09_Z580	ARS007	1	294	182.3507988	CON__P02533	Contam
09_Z580	ARS007	1	-1	129.4380463	CON__P02533	Contam
09_Z580	ARS007	1	24.4	243.8680549	CON__P02533	Contam
09_Z580	ARS007	1	6400	144.189566	CON__P02533	Contam
09_Z580	ARS007	1	15.7	184.5417211	CON__P02533	Contam
09_Z580	ARS007	1	6500	182.3507988	CON__P02533	Contam
09_Z580	ARS007	1	6100	129.4380463	CON__P02533	Contam
09_Z580	ARS007	1	5800	129.4380463	CON__P02533	Contam
09_Z580	ARS007	1	133	170.4778082	CON__P02533	Contam
09_Z580	ARS007	1	8200	206.1532955	CON__P02533	Contam
09_Z580	ARS007	1	6100	234.9103285	CON__Q6NXH9	Contam
09_Z580	ARS007	1	13000	144.4775602	CON__P02538	Contam
09_Z580	ARS007	1	133	101.9149377	CON__P02538	Contam
09_Z580	ARS007	1	6200	175.0753542	CON__P02538	Contam
09_Z580	ARS007	1	-1	144.4775602	CON__P02538	Contam
09_Z580	ARS007	1	6500	129.1907905	CON__P02538	Contam
09_Z580	ARS007	1	6100	174.3510123	CON__P02538	Contam
09_Z580	ARS007	1	61.5	484.7941575	CON__P02538	Contam
09_Z580	ARS007	1	6800	310.1232041	CON__P02538	Contam
09_Z580	ARS007	1	7200	129.1907905	CON__P02538	Contam
09_Z580	ARS007	1	-1	144.4775602	CON__P02538	Contam
09_Z580	ARS007	1	69.4	156.3978825	CON__P02538	Contam
09_Z580	ARS007	1	-1	144.4775602	CON__P02538	Contam
09_Z580	ARS007	1	47.2	140.0469708	CON__Q6NTB9	Contam
09_Z580	ARS007	1	4300	314.4560685	CON__P35527	Contam
09_Z580	ARS007	1	6100	218.6244097	CON__P35527	Contam
09_Z580	ARS007	1	7400	132.8567706	CON__P35527	Contam
09_Z580	ARS007	1	-1	183.7994826	CON__P35527	Contam
09_Z580	ARS007	1	6400	109.6999648	CON__P35527	Contam
09_Z580	ARS007	1	1.26	423.5312217	CON__P35527	Contam
09_Z580	ARS007	1	48.7	498.875967	CON__P35527	Contam
09_Z580	ARS007	1	5800	218.6244097	CON__P35527	Contam
09_Z580	ARS007	1	6500	218.6244097	CON__P35527	Contam
09_Z580	ARS007	1	7300	223.7395446	CON__P35527	Contam
09_Z580	ARS007	1	-1	168.2011705	CON__P35527	Contam
09_Z580	ARS007	1	-1	109.6999648	CON__P35527	Contam
09_Z580	ARS007	1	119	202.6399076	CON__P35527	Contam
09_Z580	ARS007	1	-1	168.2011705	CON__P35527	Contam
09_Z580	ARS007	1	50.2	168.2011705	CON__P35527	Contam
09_Z580	ARS007	1	52.4	109.6999648	CON__P35527	Contam
09_Z580	ARS007	1	-1	183.7994826	CON__P35527	Contam
09_Z580	ARS007	1	8200	132.8567706	CON__P35527	Contam
09_Z580	ARS007	1	4500	168.2011705	CON__P35527	Contam
09_Z580	ARS007	1	-1	109.6999648	CON__P35527	Contam
09_Z580	ARS007	1	119	223.7395446	CON__P35527	Contam
09_Z580	ARS007	1	203	155.6631794	CON__P35908v2	Contam
09_Z580	ARS007	1	10000	133.7181629	CON__P35908v2	Contam
09_Z580	ARS007	1	-1	424.5296644	CON__P35908v2	Contam
09_Z580	ARS007	1	670	139.037225	CON__P35908v2	Contam
09_Z580	ARS007	1	-1	424.5296644	CON__P35908v2	Contam
09_Z580	ARS007	1	-1	144.5107631	CON__P35908v2	Contam
09_Z580	ARS007	1	7200	133.7181629	CON__P35908v2	Contam
09_Z580	ARS007	1	8300	155.6631794	CON__P35908v2	Contam
09_Z580	ARS007	1	-1	144.5107631	CON__P35908v2	Contam
09_Z580	ARS007	1	43.6	144.5107631	CON__P35908v2	Contam
09_Z580	ARS007	1	6800	142.3980207	CON__P35908v2	Contam
09_Z580	ARS007	1	31.2	146.6392043	CON__P35908v2	Contam
09_Z580	ARS007	0	700	739.1050437	CON__P04258	Contam
09_Z580	ARS007	1	630	195.9936703	CON__P04258	Contam
09_Z580	ARS007	0	750	281.1401085	CON__P04258	Contam
09_Z580	ARS007	1	670	138.3872953	CON__P04258	Contam
09_Z580	ARS007	0	-1	110.331056	CON__Q2KJC7	Contam
09_Z580	ARS007	0	275	155.3014795	CON__Q2KJC7	Contam
09_Z580	ARS007	1	-1	110.331056	CON__Q2KJC7	Contam
09_Z580	ARS007	1	6200	123.437029	CON__Q2KJC7	Contam
09_Z580	ARS007	0	28	123.437029	CON__Q2KJC7	Contam
09_Z580	ARS007	0	59.4	123.437029	CON__Q2KJC7	Contam
09_Z580	ARS007	1	6200	123.7412715	CON__P48668	Contam
09_Z580	ARS007	1	4600	355.6936351	CON__Q3KNV1	Contam
09_Z580	ARS007	1	7400	355.6936351	CON__Q3KNV1	Contam
09_Z580	ARS007	1	9	100.2307721	CON__P08779	Contam
09_Z580	ARS007	1	6500	193.0440257	CON__P08779	Contam
09_Z580	ARS007	1	9300	193.0440257	CON__P08779	Contam
09_Z580	ARS007	1	26.4	193.0440257	CON__P08779	Contam
09_Z580	ARS007	1	24.6	193.0440257	CON__P08779	Contam
10a_z225	ARS008	1	61.5	107.3887344	CON__P02538	Contam
10a_z225	ARS008	0	75.7	101.1334418	CON__P02754	BLG
10a_z225	ARS008	0	50.2	101.1334418	CON__P02754	BLG
10a_z225	ARS008	0	5200	101.4270588	CON__P02754	BLG
10a_z225	ARS008	1	47.2	116.3912094	CON__ENSEMBL:ENSBTAP00000032840	Contam
10a_z225	ARS008	1	4000	116.3912094	CON__ENSEMBL:ENSBTAP00000032840	Contam
10a_z225	ARS008	0	1.08	132.3683933	CON__Q0V8M9	Contam
10a_z225	ARS008	0	6300	132.3683933	CON__Q0V8M9	Contam
10a_z225	ARS008	1	48.7	117.9970602	CON__P35527	Contam
10a_z225	ARS008	1	4300	111.7630089	CON__P35527	Contam
10a_z225	ARS008	1	7300	108.8093601	CON__P35527	Contam
10a_z225	ARS008	1	119	108.8093601	CON__P35527	Contam
10a_z225	ARS008	0.3551936263	-1	113.4540682	CON__P02768-1	Contam
10a_z225	ARS008	0.1301000146	-1	113.4540682	CON__P02768-1	Contam
10a_z225	ARS008	0	56.7	135.1680115	CON__P02768-1	Contam
10a_z225	ARS008	1	-1	109.9267798	CON__P02768-1	Contam
10a_z225	ARS008	0.8522946646	6400	163.5538219	CON__P02768-1	Contam
10a_z225	ARS008	1	-1	109.9267798	CON__P02768-1	Contam
10a_z225	ARS008	0.5466297265	6200	113.1000042	CON__P02768-1	Contam
10a_z225	ARS008	1	15.5	807.2857642	CON__P00761	Contam
10a_z225	ARS008	1	39.8	109.0619509	CON__P00761	Contam
10a_z225	ARS008	1	100	109.0619509	CON__P00761	Contam
10a_z225	ARS008	1	25.9	194.8892149	CON__P00761	Contam
10a_z225	ARS008	1	73.9	282.2837918	CON__P00761	Contam
10a_z225	ARS008	1	1.49	109.0619509	CON__P00761	Contam
10a_z225	ARS008	1	30.6	106.0867572	CON__P00761	Contam
10a_z225	ARS008	1	313	282.2837918	CON__P00761	Contam
10a_z225	ARS008	1	8400	292.6778046	CON__P00761	Contam
10a_z225	ARS008	1	6800	100.1639837	CON__ENSEMBL:ENSBTAP00000024466	Contam
10a_z225	ARS008	0	6200	100.1639837	CON__ENSEMBL:ENSBTAP00000024466	Contam
10a_z225	ARS008	1	24.4	100	CON__P02533	Contam
10a_z225	ARS008	1	8200	105.7733553	CON__P02533	Contam
10a_z225	ARS008	1	-1	139.6305289	CON__P04264	Contam
10a_z225	ARS008	1	-1	123.1423373	CON__P04264	Contam
10a_z225	ARS008	1	73.9	121.2063342	CON__P04264	Contam
10a_z225	ARS008	1	-1	139.6305289	CON__P04264	Contam
10a_z225	ARS008	1	-1	103.5816664	CON__P04264	Contam
10a_z225	ARS008	1	-1	103.5816664	CON__P04264	Contam
10a_z225	ARS008	1	43.6	103.5816664	CON__P04264	Contam
10a_z225	ARS008	1	-1	139.6305289	CON__P04264	Contam
10a_z225	ARS008	1	-1	123.1423373	CON__P04264	Contam
10a_z225	ARS008	1	-1	123.1423373	CON__P04264	Contam
10a_z225	ARS008	1	-1	139.6305289	CON__P04264	Contam
10a_z225	ARS008	1	5300	139.6305289	CON__P04264	Contam
10a_z225	ARS008	1	104	108.3791912	sp|P67976|LACB_SHEEP	BLG
10a_z225	ARS008	1	48.3	124.6013189	sp|P67976|LACB_SHEEP	BLG
10a_z225	ARS008	1	6100	108.3791912	sp|P67976|LACB_SHEEP	BLG
10a_z225	ARS008	1	7600	100.8603379	CON__Q2UVX4	Contam
10b_z224	?	1	41	102.7465222	CON__P13645	Contam
10b_z224	?	1	64.7	118.7635265	CON__P13645	Contam
10b_z224	?	1	4400	100.6134236	CON__P02533	Contam
10b_z224	?	1	24.4	111.5815054	CON__P02533	Contam
10b_z224	?	1	15.2	100.6134236	CON__P02533	Contam
10b_z224	?	1	15.5	653.8439531	CON__P00761	Contam
10b_z224	?	1	25.9	182.6945537	CON__P00761	Contam
10b_z224	?	1	-1	207.9918412	CON__P00761	Contam
10b_z224	?	1	-1	207.9918412	CON__P00761	Contam
10b_z224	?	1	73.9	229.0404338	CON__P00761	Contam
10b_z224	?	1	313	206.0062121	CON__P00761	Contam
10b_z224	?	1	74.5	207.9918412	CON__P00761	Contam
10b_z224	?	1	8400	292.0677341	CON__P00761	Contam
10b_z224	?	1	-1	130.2223471	CON__P04264	Contam
10b_z224	?	1	-1	130.2223471	CON__P04264	Contam
10b_z224	?	1	22.1	129.7775519	CON__P04264	Contam
10b_z224	?	1	-1	130.2223471	CON__P04264	Contam
10b_z224	?	1	5300	130.2223471	CON__P04264	Contam
10b_z224	?	1	-1	130.2223471	CON__P04264	Contam
10b_z224	?	1	69.4	129.7775519	CON__P04264	Contam
12b_z223	ARS009	1	64.7	101.6628231	CON__P13645	Contam
12b_z223	ARS009	1	15.5	129.1816612	CON__P00761	Contam
12b_z223	ARS009	1	39.8	107.3266004	CON__P00761	Contam
12b_z223	ARS009	1	100	112.7888865	CON__P00761	Contam
12b_z223	ARS009	1	25.9	287.6257203	CON__P00761	Contam
12b_z223	ARS009	0.9797485675	73.9	296.9901282	CON__P00761	Contam
12b_z223	ARS009	1	1.49	107.3266004	CON__P00761	Contam
12b_z223	ARS009	1	30.6	103.0097326	CON__P00761	Contam
12b_z223	ARS009	1	313	276.2511616	CON__P00761	Contam
12b_z223	ARS009	1	8400	324.2733489	CON__P00761	Contam
12b_z223	ARS009	1	-1	106.1098484	CON__P04264	Contam
12b_z223	ARS009	1	-1	105.8438309	CON__P04264	Contam
12b_z223	ARS009	1	-1	106.1098484	CON__P04264	Contam
12b_z223	ARS009	1	5300	106.1098484	CON__P04264	Contam
12b_z223	ARS009	1	-1	106.1098484	CON__P04264	Contam
12b_z223	ARS009	1	-1	105.8438309	CON__P04264	Contam
12b_z223	ARS009	1	-1	105.8438309	CON__P04264	Contam
12b_z223	ARS009	1	-1	106.1098484	CON__P04264	Contam
12b_z223	ARS009	0	-1	107.4014445	CON__P07477	Contam
12b_z223	ARS009	1	-1	107.4014445	CON__P07477	Contam
14_Z584	ARS010	1	6300	108.4428831	CON__Q862S4	Contam
14_Z584	ARS010	0	59.7	111.1057943	CON__Q862S4	Contam
14_Z584	ARS010	0.2911790655	670	111.1057943	CON__Q862S4	Contam
14_Z584	ARS010	0	-1	131.9003489	CON__P02768-1	Contam
14_Z584	ARS010	0	124	111.3410707	CON__P02768-1	Contam
14_Z584	ARS010	1	-1	131.9003489	CON__P02768-1	Contam
14_Z584	ARS010	0.1863399202	56.7	248.8751845	CON__P02768-1	Contam
14_Z584	ARS010	1	-1	115.4789923	CON__P02768-1	Contam
14_Z584	ARS010	1	-1	151.6140824	CON__P02768-1	Contam
14_Z584	ARS010	1	6400	194.558964	CON__P02768-1	Contam
14_Z584	ARS010	0	-1	285.2073266	CON__P02768-1	Contam
14_Z584	ARS010	0	-1	285.2073266	CON__P02768-1	Contam
14_Z584	ARS010	1	4100	168.5239095	CON__P02768-1	Contam
14_Z584	ARS010	1	-1	151.6140824	CON__P02768-1	Contam
14_Z584	ARS010	1	4300	115.4789923	CON__P02768-1	Contam
14_Z584	ARS010	0	72.1	127.2417475	CON__P02768-1	Contam
14_Z584	ARS010	0.3859825193	6200	130.0667712	CON__P02768-1	Contam
14_Z584	ARS010	0	62.1	109.6702454	CON__P02768-1	Contam
14_Z584	ARS010	1	39	131.9622076	CON__P04264	Contam
14_Z584	ARS010	1	110	115.2929896	CON__P04264	Contam
14_Z584	ARS010	1	-1	299.912893	CON__P04264	Contam
14_Z584	ARS010	1	79.3	110.4247084	CON__P04264	Contam
14_Z584	ARS010	1	6100	101.0906545	CON__P04264	Contam
14_Z584	ARS010	1	64.4	272.7867786	CON__P04264	Contam
14_Z584	ARS010	1	10000	101.0906545	CON__P04264	Contam
14_Z584	ARS010	1	-1	100.7480852	CON__P04264	Contam
14_Z584	ARS010	1	226	101.0906545	CON__P04264	Contam
14_Z584	ARS010	1	73.9	157.8746112	CON__P04264	Contam
14_Z584	ARS010	1	6400	116.908142	CON__P04264	Contam
14_Z584	ARS010	1	8100	110.4247084	CON__P04264	Contam
14_Z584	ARS010	1	8300	131.9622076	CON__P04264	Contam
14_Z584	ARS010	1	-1	109.1105733	CON__P04264	Contam
14_Z584	ARS010	1	43.6	104.9889625	CON__P04264	Contam
14_Z584	ARS010	1	5300	299.912893	CON__P04264	Contam
14_Z584	ARS010	1	-1	187.2575023	CON__P04264	Contam
14_Z584	ARS010	1	69.4	208.1358861	CON__P04264	Contam
14_Z584	ARS010	1	119	100.7480852	CON__P04264	Contam
14_Z584	ARS010	1	155	180.4722408	CON__P04264	Contam
14_Z584	ARS010	1	-1	299.912893	CON__P04264	Contam
14_Z584	ARS010	1	6200	145.3172915	CON__P04264	Contam
14_Z584	ARS010	1	-1	104.9889625	CON__P04264	Contam
14_Z584	ARS010	1	22.1	208.1358861	CON__P04264	Contam
14_Z584	ARS010	1	5200	115.2929896	CON__P04264	Contam
14_Z584	ARS010	1	-1	187.2575023	CON__P04264	Contam
14_Z584	ARS010	1	-1	299.912893	CON__P04264	Contam
14_Z584	ARS010	1	-1	115.2929896	CON__P04264	Contam
14_Z584	ARS010	1	-1	187.2575023	CON__P04264	Contam
14_Z584	ARS010	1	229	130.4178727	CON__P04264	Contam
14_Z584	ARS010	1	-1	299.912893	CON__P04264	Contam
14_Z584	ARS010	1	-1	100.7480852	CON__P04264	Contam
14_Z584	ARS010	0	75.7	118.8827149	CON__P02754	BLG
14_Z584	ARS010	0	50.2	118.8827149	CON__P02754	BLG
14_Z584	ARS010	1	229	105.0165501	CON__P13647	Contam
14_Z584	ARS010	1	61.5	106.4254357	CON__P13647	Contam
14_Z584	ARS010	1	15.5	127.5766378	CON__P00761	Contam
14_Z584	ARS010	1	4200	118.2756463	CON__P13645	Contam
14_Z584	ARS010	1	-1	123.2785234	CON__P13645	Contam
14_Z584	ARS010	1	5300	137.8537172	CON__P13645	Contam
14_Z584	ARS010	1	4300	120.3924943	CON__P13645	Contam
14_Z584	ARS010	1	-1	120.3924943	CON__P13645	Contam
14_Z584	ARS010	1	-1	123.2785234	CON__P13645	Contam
14_Z584	ARS010	1	6500	107.2912444	CON__P13645	Contam
14_Z584	ARS010	1	5800	150.2009306	CON__P13645	Contam
14_Z584	ARS010	1	69.4	125.1241885	CON__P13645	Contam
14_Z584	ARS010	1	-1	123.2785234	CON__P13645	Contam
14_Z584	ARS010	1	6100	150.2009306	CON__P13645	Contam
14_Z584	ARS010	1	4500	150.2009306	CON__P13645	Contam
14_Z584	ARS010	1	13000	120.3924943	CON__P13645	Contam
14_Z584	ARS010	1	-1	120.3924943	CON__P13645	Contam
14_Z584	ARS010	1	-1	123.2785234	CON__P13645	Contam
14_Z584	ARS010	1	133	107.2912444	CON__P13645	Contam
14_Z584	ARS010	1	64.7	131.3670841	CON__P13645	Contam
14_Z584	ARS010	1	-1	107.2912444	CON__P13645	Contam
14_Z584	ARS010	1	-1	118.2756463	CON__P13645	Contam
14_Z584	ARS010	1	311	107.2912444	CON__P13645	Contam
14_Z584	ARS010	1	-1	118.2756463	CON__P13645	Contam
14_Z584	ARS010	1	26.4	107.2912444	CON__P13645	Contam
14_Z584	ARS010	1	1.26	136.4757609	CON__P13645	Contam
14_Z584	ARS010	1	24.4	118.2374645	CON__P02533	Contam
14_Z584	ARS010	1	15.7	118.4718877	CON__P02533	Contam
14_Z584	ARS010	1	6500	109.5290369	CON__P02533	Contam
14_Z584	ARS010	1	4400	104.9549046	CON__P02533	Contam
14_Z584	ARS010	1	294	109.5290369	CON__P02533	Contam
14_Z584	ARS010	1	15.2	104.9549046	CON__P02533	Contam
14_Z584	ARS010	1	6100	118.3567025	CON__Q6NXH9	Contam
14_Z584	ARS010	1	13000	111.8222889	CON__P02538	Contam
14_Z584	ARS010	1	7400	118.306789	CON__P02538	Contam
14_Z584	ARS010	1	-1	111.8222889	CON__P02538	Contam
14_Z584	ARS010	1	61.5	114.9945746	CON__P02538	Contam
14_Z584	ARS010	1	-1	111.8222889	CON__P02538	Contam
14_Z584	ARS010	1	-1	111.8222889	CON__P02538	Contam
14_Z584	ARS010	1	750	118.306789	CON__P02538	Contam
14_Z584	ARS010	1	4300	164.5916148	CON__P35527	Contam
14_Z584	ARS010	1	6100	198.8848082	CON__P35527	Contam
14_Z584	ARS010	1	15.5	127.8923306	CON__P35527	Contam
14_Z584	ARS010	1	-1	130.3645462	CON__P35527	Contam
14_Z584	ARS010	1	-1	107.5484914	CON__P35527	Contam
14_Z584	ARS010	1	48.7	199.347682	CON__P35527	Contam
14_Z584	ARS010	1	5800	198.8848082	CON__P35527	Contam
14_Z584	ARS010	1	6500	198.8848082	CON__P35527	Contam
14_Z584	ARS010	1	-1	107.5484914	CON__P35527	Contam
14_Z584	ARS010	1	119	147.6359269	CON__P35527	Contam
14_Z584	ARS010	0.9295067269	1.26	129.5363504	CON__P35527	Contam
14_Z584	ARS010	1	-1	130.3645462	CON__P35527	Contam
14_Z584	ARS010	1	5800	127.8923306	CON__P35527	Contam
14_Z584	ARS010	1	-1	107.5484914	CON__P35527	Contam
14_Z584	ARS010	1	7300	118.0936963	CON__P35527	Contam
14_Z584	ARS010	1	119	118.0936963	CON__P35527	Contam
14_Z584	ARS010	1	-1	191.3572421	CON__P35908v2	Contam
14_Z584	ARS010	1	-1	191.3572421	CON__P35908v2	Contam
14_Z584	ARS010	1	-1	103.9593348	CON__P04258	Contam
14_Z584	ARS010	0.945838053	630	161.0754373	CON__P04258	Contam
14_Z584	ARS010	0	1	688.2533921	CON__P04258	Contam
14_Z584	ARS010	0	750	139.1660819	CON__P04258	Contam
14_Z584	ARS010	1	-1	103.9593348	CON__P04258	Contam
14_Z584	ARS010	0.6273711312	5200	101.0797706	CON__Q95121	Contam
14_Z584	ARS010	0.6034331241	6800	118.5592365	CON__P00735	Contam
14_Z584	ARS010	1	104	111.4332189	sp|P67976|LACB_SHEEP	BLG
14_Z584	ARS010	1	6100	111.4332189	sp|P67976|LACB_SHEEP	BLG
18_Z578	ARS013	1	39	220.165487	CON__P04264	Contam
18_Z578	ARS013	1	-1	131.3969315	CON__P04264	Contam
18_Z578	ARS013	1	110	165.2504055	CON__P04264	Contam
18_Z578	ARS013	1	-1	529.8702932	CON__P04264	Contam
18_Z578	ARS013	1	5200	165.2504055	CON__P04264	Contam
18_Z578	ARS013	1	6100	140.6516259	CON__P04264	Contam
18_Z578	ARS013	1	64.4	346.7280682	CON__P04264	Contam
18_Z578	ARS013	1	10000	140.6516259	CON__P04264	Contam
18_Z578	ARS013	1	226	140.6516259	CON__P04264	Contam
18_Z578	ARS013	1	73.9	248.5034049	CON__P04264	Contam
18_Z578	ARS013	1	6400	141.1847355	CON__P04264	Contam
18_Z578	ARS013	1	8300	220.165487	CON__P04264	Contam
18_Z578	ARS013	1	-1	148.477723	CON__P04264	Contam
18_Z578	ARS013	1	43.6	142.9309321	CON__P04264	Contam
18_Z578	ARS013	1	5300	529.8702932	CON__P04264	Contam
18_Z578	ARS013	1	69.4	288.7547471	CON__P04264	Contam
18_Z578	ARS013	1	119	256.906377	CON__P04264	Contam
18_Z578	ARS013	1	155	247.2871852	CON__P04264	Contam
18_Z578	ARS013	1	-1	529.8702932	CON__P04264	Contam
18_Z578	ARS013	1	6200	159.9926511	CON__P04264	Contam
18_Z578	ARS013	1	-1	131.5727305	CON__P04264	Contam
18_Z578	ARS013	1	-1	142.9309321	CON__P04264	Contam
18_Z578	ARS013	1	22.1	288.7547471	CON__P04264	Contam
18_Z578	ARS013	1	-1	529.8702932	CON__P04264	Contam
18_Z578	ARS013	1	-1	165.2504055	CON__P04264	Contam
18_Z578	ARS013	1	-1	131.3969315	CON__P04264	Contam
18_Z578	ARS013	1	119	131.5727305	CON__P04264	Contam
18_Z578	ARS013	1	-1	529.8702932	CON__P04264	Contam
18_Z578	ARS013	1	6500	143.4015723	CON__P48668	Contam
18_Z578	ARS013	1	7200	143.4015723	CON__P48668	Contam
18_Z578	ARS013	1	61.5	230.7963524	CON__P13647	Contam
18_Z578	ARS013	1	8100	112.3398752	CON__P35527	Contam
18_Z578	ARS013	1	6100	428.8826	CON__P35527	Contam
18_Z578	ARS013	1	-1	351.2463242	CON__P35527	Contam
18_Z578	ARS013	1	48.7	257.7798438	CON__P35527	Contam
18_Z578	ARS013	1	5800	428.8826	CON__P35527	Contam
18_Z578	ARS013	1	6500	428.8826	CON__P35527	Contam
18_Z578	ARS013	1	6400	123.4881868	CON__P35527	Contam
18_Z578	ARS013	1	-1	123.4881868	CON__P35527	Contam
18_Z578	ARS013	1	119	171.7599448	CON__P35527	Contam
18_Z578	ARS013	0.8634369519	1.26	145.1337639	CON__P35527	Contam
18_Z578	ARS013	1	52.4	123.4881868	CON__P35527	Contam
18_Z578	ARS013	1	-1	351.2463242	CON__P35527	Contam
18_Z578	ARS013	1	-1	123.4881868	CON__P35527	Contam
18_Z578	ARS013	1	4300	168.8852438	CON__P35527	Contam
18_Z578	ARS013	1	73.9	189.3232622	CON__P00761	Contam
18_Z578	ARS013	1	313	189.3232622	CON__P00761	Contam
18_Z578	ARS013	1	25.9	189.3232622	CON__P00761	Contam
18_Z578	ARS013	1	8400	189.3232622	CON__P00761	Contam
18_Z578	ARS013	0.1244744407	7800	108.6803255	CON__Q28194	Contam
18_Z578	ARS013	1	24.4	148.1708118	CON__P02533	Contam
18_Z578	ARS013	1	8200	128.5155965	CON__P02533	Contam
18_Z578	ARS013	1	4400	120.7848622	CON__Q04695	Contam
18_Z578	ARS013	1	6100	120.7848622	CON__Q04695	Contam
18_Z578	ARS013	1	6500	107.2328583	CON__Q04695	Contam
18_Z578	ARS013	1	48.9	112.5958341	CON__Q04695	Contam
18_Z578	ARS013	1	104	112.5958341	CON__Q04695	Contam
18_Z578	ARS013	1	311	107.2328583	CON__Q04695	Contam
18_Z578	ARS013	1	5800	120.7848622	CON__Q04695	Contam
18_Z578	ARS013	1	26.4	107.2328583	CON__Q04695	Contam
18_Z578	ARS013	1	630	220.5690176	CON__P04258	Contam
18_Z578	ARS013	0	750	331.2339826	CON__P04258	Contam
18_Z578	ARS013	1	5200	125.2284865	CON__P13645	Contam
18_Z578	ARS013	1	4200	187.4594056	CON__P13645	Contam
18_Z578	ARS013	1	64.7	252.9813045	CON__P13645	Contam
18_Z578	ARS013	1	5300	337.1455472	CON__P13645	Contam
18_Z578	ARS013	1	4300	158.3961232	CON__P13645	Contam
18_Z578	ARS013	1	-1	168.9239417	CON__P13645	Contam
18_Z578	ARS013	1	6200	142.0847381	CON__P13645	Contam
18_Z578	ARS013	1	-1	274.5083923	CON__P13645	Contam
18_Z578	ARS013	1	6500	253.6225839	CON__P13645	Contam
18_Z578	ARS013	1	-1	155.7641686	CON__P13645	Contam
18_Z578	ARS013	1	5800	629.4652307	CON__P13645	Contam
18_Z578	ARS013	1	-1	125.2284865	CON__P13645	Contam
18_Z578	ARS013	1	133	185.5455181	CON__P13645	Contam
18_Z578	ARS013	1	-1	274.5083923	CON__P13645	Contam
18_Z578	ARS013	1	6100	629.4652307	CON__P13645	Contam
18_Z578	ARS013	1	-1	155.7641686	CON__P13645	Contam
18_Z578	ARS013	1	5000	106.9614202	CON__P13645	Contam
18_Z578	ARS013	1	4500	636.3162328	CON__P13645	Contam
18_Z578	ARS013	1	-1	125.2284865	CON__P13645	Contam
18_Z578	ARS013	1	13000	168.9239417	CON__P13645	Contam
18_Z578	ARS013	1	-1	168.9239417	CON__P13645	Contam
18_Z578	ARS013	1	-1	274.5083923	CON__P13645	Contam
18_Z578	ARS013	1	69.4	326.7130546	CON__P13645	Contam
18_Z578	ARS013	1	-1	274.5083923	CON__P13645	Contam
18_Z578	ARS013	1	-1	185.5455181	CON__P13645	Contam
18_Z578	ARS013	1	-1	187.4594056	CON__P13645	Contam
18_Z578	ARS013	1	311	185.5455181	CON__P13645	Contam
18_Z578	ARS013	1	41	298.7996158	CON__P13645	Contam
18_Z578	ARS013	1	6200	142.0847381	CON__P13645	Contam
18_Z578	ARS013	1	-1	187.4594056	CON__P13645	Contam
18_Z578	ARS013	1	26.4	208.2378734	CON__P13645	Contam
18_Z578	ARS013	1	1.26	195.9415702	CON__P13645	Contam
18_Z578	ARS013	1	6100	214.396736	CON__Q6NXH9	Contam
18_Z578	ARS013	1	-1	215.8589637	CON__P35908v2	Contam
18_Z578	ARS013	1	-1	215.8589637	CON__P35908v2	Contam
18_Z578	ARS013	1	-1	112.2845925	CON__P35908v2	Contam
18_Z578	ARS013	1	-1	112.2845925	CON__P35908v2	Contam
18_Z578	ARS013	1	43.6	112.2845925	CON__P35908v2	Contam
18_Z578	ARS013	1	31.2	121.9657009	CON__P35908v2	Contam
18_Z578	ARS013	0	5800	120.715206	CON__Q7Z3Y9	Contam
18_Z578	ARS013	0	5300	120.715206	CON__Q7Z3Y9	Contam
18_Z578	ARS013	1	69.4	121.2923575	CON__P02538	Contam
18_Z578	ARS013	1	61.5	121.9535387	CON__P02538	Contam
22c_z222	ARS014	1	1.26	100.1365523	CON__P35527	Contam
22c_z222	ARS014	1	-1	107.4776993	CON__P13645	Contam
22c_z222	ARS014	1	64.7	112.9318696	CON__P13645	Contam
22c_z222	ARS014	1	4300	107.4776993	CON__P13645	Contam
22c_z222	ARS014	1	13000	107.4776993	CON__P13645	Contam
22c_z222	ARS014	1	-1	107.4776993	CON__P13645	Contam
22c_z222	ARS014	1	39.8	112.8944886	CON__P00761	Contam
22c_z222	ARS014	1	100	131.3670909	CON__P00761	Contam
22c_z222	ARS014	1	25.9	134.8097471	CON__P00761	Contam
22c_z222	ARS014	1	73.9	225.9249453	CON__P00761	Contam
22c_z222	ARS014	1	1.49	131.3670909	CON__P00761	Contam
22c_z222	ARS014	1	30.6	120.0506116	CON__P00761	Contam
22c_z222	ARS014	1	313	217.3032653	CON__P00761	Contam
22c_z222	ARS014	0.9891281618	8400	227.8294279	CON__P00761	Contam
22c_z222	ARS014	0	68.3	100	CON__Q28194	Contam
22c_z222	ARS014	0	-1	104.807057	CON__P02768-1	Contam
22c_z222	ARS014	0	-1	104.807057	CON__P02768-1	Contam
22c_z222	ARS014	1	-1	101.216989	CON__P02768-1	Contam
22c_z222	ARS014	0	56.7	138.7773392	CON__P02768-1	Contam
22c_z222	ARS014	0.8634085867	6400	135.7051104	CON__P02768-1	Contam
22c_z222	ARS014	1	-1	101.216989	CON__P02768-1	Contam
22c_z222	ARS014	1	-1	102.1163132	CON__P41361	Contam
22c_z222	ARS014	1	-1	102.1163132	CON__P41361	Contam
22c_z222	ARS014	0	304	102.1163132	CON__P41361	Contam
22c_z222	ARS014	1	-1	112.7694724	CON__P04264	Contam
22c_z222	ARS014	1	5300	112.7694724	CON__P04264	Contam
22c_z222	ARS014	1	-1	112.7694724	CON__P04264	Contam
22c_z222	ARS014	1	-1	112.7694724	CON__P04264	Contam
22c_z222	ARS014	1	-1	112.7694724	CON__P04264	Contam
24-1_z221	ARS016	1	6100	121.6415839	CON__Q6NXH9	Contam
24-1_z221	ARS016	0.525314695	5200	104.9343422	CON__P02754	BLG
24-1_z221	ARS016	1	6100	102.2044955	CON__P02754	BLG
24-1_z221	ARS016	0	15.7	104.3033525	CON__P02754	BLG
24-1_z221	ARS016	0.7007028321	5200	101.2080521	CON__P02754	BLG
24-1_z221	ARS016	1	-1	104.9343422	CON__P02754	BLG
24-1_z221	ARS016	0.2463425337	75.7	107.4608146	CON__P02754	BLG
24-1_z221	ARS016	0.467004838	50.2	107.4608146	CON__P02754	BLG
24-1_z221	ARS016	0.6245682361	2100	104.9343422	CON__P02754	BLG
24-1_z221	ARS016	1	800	103.7828726	CON__P02754	BLG
24-1_z221	ARS016	1	5100	191.2627789	sp|P02669|CASK_SHEEP	Casein
24-1_z221	ARS016	1	31.8	191.2627789	sp|P02669|CASK_SHEEP	Casein
24-1_z221	ARS016	1	8200	191.2627789	sp|P02669|CASK_SHEEP	Casein
24-1_z221	ARS016	1	16000	191.2627789	sp|P02669|CASK_SHEEP	Casein
24-1_z221	ARS016	0.9928101074	15.5	496.0965395	CON__P00761	Contam
24-1_z221	ARS016	1	39.8	106.6609607	CON__P00761	Contam
24-1_z221	ARS016	1	100	115.4084193	CON__P00761	Contam
24-1_z221	ARS016	1	25.9	158.3990386	CON__P00761	Contam
24-1_z221	ARS016	1	73.9	150.8186065	CON__P00761	Contam
24-1_z221	ARS016	1	1.49	115.4084193	CON__P00761	Contam
24-1_z221	ARS016	1	313	143.5893867	CON__P00761	Contam
24-1_z221	ARS016	1	8400	166.794496	CON__P00761	Contam
24-1_z221	ARS016	1	5200	104.5391133	CON__P35908v2	Contam
24-1_z221	ARS016	1	10000	111.2298882	CON__P35908v2	Contam
24-1_z221	ARS016	1	-1	112.4874745	CON__P35908v2	Contam
24-1_z221	ARS016	1	7000	104.5391133	CON__P35908v2	Contam
24-1_z221	ARS016	1	7200	111.2298882	CON__P35908v2	Contam
24-1_z221	ARS016	1	7300	103.9527864	CON__P35908v2	Contam
24-1_z221	ARS016	1	-1	112.4874745	CON__P35908v2	Contam
24-1_z221	ARS016	0.6477788037	10000	134.3001827	CON__P04258	Contam
24-1_z221	ARS016	0.6128019177	670	146.8767777	CON__P04258	Contam
24-1_z221	ARS016	1	630	117.5165017	CON__P04258	Contam
24-1_z221	ARS016	0.5740523206	-1	184.0091067	CON__P04258	Contam
24-1_z221	ARS016	0.777549619	-1	153.5282347	CON__P04258	Contam
24-1_z221	ARS016	0.2380891772	1	287.3017791	CON__P04258	Contam
24-1_z221	ARS016	0	750	185.6844101	CON__P04258	Contam
24-1_z221	ARS016	1	7600	101.257352	CON__Q2UVX4	Contam
24-1_z221	ARS016	1	-1	114.4718923	CON__P02768-1	Contam
24-1_z221	ARS016	0.6465886659	-1	115.6608371	CON__P02768-1	Contam
24-1_z221	ARS016	0.2169467574	-1	114.4718923	CON__P02768-1	Contam
24-1_z221	ARS016	0.3998765155	56.7	111.3299788	CON__P02768-1	Contam
24-1_z221	ARS016	1	-1	100.9296298	CON__P02768-1	Contam
24-1_z221	ARS016	0.8598514028	6400	139.2969941	CON__P02768-1	Contam
24-1_z221	ARS016	0.5519889335	-1	115.6608371	CON__P02768-1	Contam
24-1_z221	ARS016	1	-1	100.9296298	CON__P02768-1	Contam
24-1_z221	ARS016	1	6200	109.5619902	CON__P02768-1	Contam
24-1_z221	ARS016	0	4100	108.2890283	CON__P02768-1	Contam
24-1_z221	ARS016	1	1.26	106.6538586	CON__P35527	Contam
24-1_z221	ARS016	1	4300	106.1528302	CON__P35527	Contam
24-1_z221	ARS016	1	-1	110.9862199	CON__P13645	Contam
24-1_z221	ARS016	1	5300	167.7115909	CON__P13645	Contam
24-1_z221	ARS016	1	-1	110.9862199	CON__P13645	Contam
24-1_z221	ARS016	1	64.7	239.6391418	CON__P13645	Contam
24-1_z221	ARS016	1	43.6	110.9862199	CON__P13645	Contam
24-1_z221	ARS016	1	69.4	142.256012	CON__P13645	Contam
24-1_z221	ARS016	1	104	151.6461751	sp|P67976|LACB_SHEEP	BLG
24-1_z221	ARS016	1	48.3	136.8518176	sp|P67976|LACB_SHEEP	BLG
24-1_z221	ARS016	0.1831248447	6100	151.6461751	sp|P67976|LACB_SHEEP	BLG
24-1_z221	ARS016	1	69.4	125.3258958	CON__P04264	Contam
24-1_z221	ARS016	1	-1	170.9492752	CON__P04264	Contam
24-1_z221	ARS016	1	-1	170.9492752	CON__P04264	Contam
24-1_z221	ARS016	1	22.1	125.3258958	CON__P04264	Contam
24-1_z221	ARS016	1	5300	170.9492752	CON__P04264	Contam
24-1_z221	ARS016	1	-1	170.9492752	CON__P04264	Contam
24-1_z221	ARS016	1	64.4	124.2481321	CON__P04264	Contam
24-1_z221	ARS016	1	-1	170.9492752	CON__P04264	Contam
24-2_z220	ARS016	1	226	105.6904664	CON__P04264	Contam
24-2_z220	ARS016	1	69.4	277.5003624	CON__P04264	Contam
24-2_z220	ARS016	1	110	102.4842309	CON__P04264	Contam
24-2_z220	ARS016	1	73.9	113.3520026	CON__P04264	Contam
24-2_z220	ARS016	1	6400	108.8445196	CON__P04264	Contam
24-2_z220	ARS016	1	8100	111.4680274	CON__P04264	Contam
24-2_z220	ARS016	0.9915996815	-1	186.3165853	CON__P04264	Contam
24-2_z220	ARS016	1	5200	102.4842309	CON__P04264	Contam
24-2_z220	ARS016	1	-1	120.7603917	CON__P04264	Contam
24-2_z220	ARS016	1	79.3	111.4680274	CON__P04264	Contam
24-2_z220	ARS016	1	22.1	277.5003624	CON__P04264	Contam
24-2_z220	ARS016	1	-1	102.4842309	CON__P04264	Contam
24-2_z220	ARS016	1	-1	186.3165853	CON__P04264	Contam
24-2_z220	ARS016	1	-1	186.3165853	CON__P04264	Contam
24-2_z220	ARS016	1	6100	104.5064821	CON__P04264	Contam
24-2_z220	ARS016	1	-1	120.7603917	CON__P04264	Contam
24-2_z220	ARS016	1	64.4	128.5678767	CON__P04264	Contam
24-2_z220	ARS016	0.9897357043	-1	186.3165853	CON__P04264	Contam
24-2_z220	ARS016	1	5300	186.3165853	CON__P04264	Contam
24-2_z220	ARS016	1	-1	102.4842309	CON__P04264	Contam
24-2_z220	ARS016	1	-1	120.7603917	CON__P04264	Contam
24-2_z220	ARS016	0.2520588783	6100	101.8781351	CON__P02754	BLG
24-2_z220	ARS016	1	800	104.3213745	CON__P02754	BLG
24-2_z220	ARS016	0	15.7	103.4793761	CON__P02754	BLG
24-2_z220	ARS016	0	5200	100.8453067	CON__P02754	BLG
24-2_z220	ARS016	1	6500	107.1380306	CON__P13647	Contam
24-2_z220	ARS016	1	-1	100	CON__P13647	Contam
24-2_z220	ARS016	1	5600	105.1488442	CON__P13647	Contam
24-2_z220	ARS016	1	-1	100	CON__P13647	Contam
24-2_z220	ARS016	1	7200	107.1380306	CON__P13647	Contam
24-2_z220	ARS016	1	15.5	683.3177238	CON__P00761	Contam
24-2_z220	ARS016	1	39.8	118.4207958	CON__P00761	Contam
24-2_z220	ARS016	1	100	124.732251	CON__P00761	Contam
24-2_z220	ARS016	1	25.9	200.8772724	CON__P00761	Contam
24-2_z220	ARS016	1	73.9	257.9123758	CON__P00761	Contam
24-2_z220	ARS016	1	1.49	119.6948555	CON__P00761	Contam
24-2_z220	ARS016	1	30.6	118.4122582	CON__P00761	Contam
24-2_z220	ARS016	1	313	248.545407	CON__P00761	Contam
24-2_z220	ARS016	0.9867148869	8400	248.2619275	CON__P00761	Contam
24-2_z220	ARS016	0	56.7	113.9122824	CON__P02768-1	Contam
24-2_z220	ARS016	1	6200	103.0186771	CON__P02768-1	Contam
24-2_z220	ARS016	0	-1	100.4472413	CON__P02768-1	Contam
24-2_z220	ARS016	0	-1	100.4472413	CON__P02768-1	Contam
24-2_z220	ARS016	1	4500	102.2307526	CON__P35527	Contam
24-2_z220	ARS016	1	-1	113.9465064	CON__P35527	Contam
24-2_z220	ARS016	1	48.7	120.8487117	CON__P35527	Contam
24-2_z220	ARS016	1	-1	102.2307526	CON__P35527	Contam
24-2_z220	ARS016	1	-1	102.2307526	CON__P35527	Contam
24-2_z220	ARS016	1	1.26	118.4729046	CON__P35527	Contam
24-2_z220	ARS016	1	-1	113.9465064	CON__P35527	Contam
24-2_z220	ARS016	1	50.2	102.2307526	CON__P35527	Contam
24-2_z220	ARS016	1	294	103.8007504	CON__P02533	Contam
24-2_z220	ARS016	1	8200	105.4543761	CON__P02533	Contam
24-2_z220	ARS016	1	24.4	109.6092233	CON__P02533	Contam
24-2_z220	ARS016	1	15.7	105.340609	CON__P02533	Contam
24-2_z220	ARS016	1	6500	103.8007504	CON__P02533	Contam
24-2_z220	ARS016	1	4400	104.3013038	CON__P02533	Contam
24-2_z220	ARS016	1	133	103.0697922	CON__P02533	Contam
24-2_z220	ARS016	1	15.2	104.3013038	CON__P02533	Contam
24-2_z220	ARS016	1	-1	106.774594	CON__P35908v2	Contam
24-2_z220	ARS016	1	10000	124.4035903	CON__P35908v2	Contam
24-2_z220	ARS016	1	6200	106.774594	CON__P35908v2	Contam
24-2_z220	ARS016	1	-1	104.6634708	CON__P35908v2	Contam
24-2_z220	ARS016	1	7200	124.4035903	CON__P35908v2	Contam
24-2_z220	ARS016	1	-1	106.774594	CON__P35908v2	Contam
24-2_z220	ARS016	1	-1	106.774594	CON__P35908v2	Contam
24-2_z220	ARS016	1	-1	106.774594	CON__P35908v2	Contam
24-2_z220	ARS016	1	31.2	230.6381568	CON__P35908v2	Contam
24-2_z220	ARS016	1	-1	104.6634708	CON__P35908v2	Contam
24-2_z220	ARS016	1	233	102.0904342	CON__P35908v2	Contam
24-2_z220	ARS016	0	6300	102.9480211	CON__Q3SX28	Contam
24-2_z220	ARS016	1	-1	194.0328431	CON__P13645	Contam
24-2_z220	ARS016	1	-1	110.5417717	CON__P13645	Contam
24-2_z220	ARS016	1	-1	110.5417717	CON__P13645	Contam
24-2_z220	ARS016	1	-1	112.8502348	CON__P13645	Contam
24-2_z220	ARS016	1	-1	106.4788877	CON__P13645	Contam
24-2_z220	ARS016	1	4200	106.4788877	CON__P13645	Contam
24-2_z220	ARS016	1	-1	112.8502348	CON__P13645	Contam
24-2_z220	ARS016	1	-1	110.5417717	CON__P13645	Contam
24-2_z220	ARS016	1	64.7	231.4149677	CON__P13645	Contam
24-2_z220	ARS016	1	43.6	112.8502348	CON__P13645	Contam
24-2_z220	ARS016	1	5300	138.408524	CON__P13645	Contam
24-2_z220	ARS016	1	1.26	150.0225351	CON__P13645	Contam
24-2_z220	ARS016	1	13000	194.0328431	CON__P13645	Contam
24-2_z220	ARS016	1	-1	194.0328431	CON__P13645	Contam
24-2_z220	ARS016	1	41	171.3313	CON__P13645	Contam
24-2_z220	ARS016	1	-1	103.9604991	CON__P13645	Contam
24-2_z220	ARS016	1	69.4	153.7037168	CON__P13645	Contam
24-2_z220	ARS016	1	-1	106.4788877	CON__P13645	Contam
24-2_z220	ARS016	1	-1	103.9604991	CON__P13645	Contam
24-2_z220	ARS016	1	-1	110.5417717	CON__P13645	Contam
24-2_z220	ARS016	1	4300	171.5147571	CON__P13645	Contam
24-2_z220	ARS016	1	6100	135.2581141	CON__Q6NXH9	Contam
24-2_z220	ARS016	1	48.3	107.2225234	sp|P67976|LACB_SHEEP	BLG
24-2_z220	ARS016	0	5200	102.1159366	sp|P67976|LACB_SHEEP	BLG
24-2_z220	ARS016	1	-1	102.1159366	sp|P67976|LACB_SHEEP	BLG
24-3_z226	ARS016	1	116	100.2401556	CON__Q6NTB9	Contam
24-3_z226	ARS016	1	26.4	100.2401556	CON__Q6NTB9	Contam
24-3_z226	ARS016	0	75.7	101.2525783	CON__P02754	BLG
24-3_z226	ARS016	1	5200	102.4640773	CON__P02754	BLG
24-3_z226	ARS016	0	50.2	101.2525783	CON__P02754	BLG
24-3_z226	ARS016	1	-1	102.4640773	CON__P02754	BLG
24-3_z226	ARS016	1	48.7	109.6255206	CON__P35527	Contam
24-3_z226	ARS016	1	7300	103.47571	CON__P35527	Contam
24-3_z226	ARS016	1	52.4	101.5760209	CON__P35527	Contam
24-3_z226	ARS016	1	119	103.47571	CON__P35527	Contam
24-3_z226	ARS016	1	31.2	101.2702965	CON__P35908v2	Contam
24-3_z226	ARS016	1	15.5	619.8703145	CON__P00761	Contam
24-3_z226	ARS016	1	39.8	123.7278884	CON__P00761	Contam
24-3_z226	ARS016	1	100	128.8381266	CON__P00761	Contam
24-3_z226	ARS016	1	25.9	209.8680311	CON__P00761	Contam
24-3_z226	ARS016	1	73.9	263.3473917	CON__P00761	Contam
24-3_z226	ARS016	1	1.49	128.8381266	CON__P00761	Contam
24-3_z226	ARS016	1	30.6	122.5773311	CON__P00761	Contam
24-3_z226	ARS016	1	313	276.7402093	CON__P00761	Contam
24-3_z226	ARS016	1	8400	240.724236	CON__P00761	Contam
24-3_z226	ARS016	1	4400	100.5256789	CON__P02533	Contam
24-3_z226	ARS016	1	15.2	100.5256789	CON__P02533	Contam
24-3_z226	ARS016	0.5707289019	7300	100.9460075	CON__Q3SX28	Contam
24-3_z226	ARS016	0	6300	102.0767964	CON__Q3SX28	Contam
24-3_z226	ARS016	1	-1	102.4891875	CON__P13645	Contam
24-3_z226	ARS016	1	69.4	101.9495711	CON__P13645	Contam
24-3_z226	ARS016	1	4300	102.4891875	CON__P13645	Contam
24-3_z226	ARS016	1	13000	102.4891875	CON__P13645	Contam
24-3_z226	ARS016	1	-1	102.4891875	CON__P13645	Contam
24-3_z226	ARS016	0	5200	100	CON__Q6NXH9	Contam
24-3_z226	ARS016	1	6100	115.2197457	CON__Q6NXH9	Contam
24-3_z226	ARS016	1	48.3	110.1773818	sp|P67976|LACB_SHEEP	BLG
24-3_z226	ARS016	0.6891159157	5200	102.0358488	sp|P67976|LACB_SHEEP	BLG
24-3_z226	ARS016	0.6891159157	-1	102.0358488	sp|P67976|LACB_SHEEP	BLG
24-3_z226	ARS016	1	226	104.3525938	CON__P04264	Contam
24-3_z226	ARS016	1	69.4	125.442721	CON__P04264	Contam
24-3_z226	ARS016	1	110	102.3316983	CON__P04264	Contam
24-3_z226	ARS016	1	6400	101.5850493	CON__P04264	Contam
24-3_z226	ARS016	1	155	208.3872373	CON__P04264	Contam
24-3_z226	ARS016	1	-1	142.232732	CON__P04264	Contam
24-3_z226	ARS016	1	5200	102.3316983	CON__P04264	Contam
24-3_z226	ARS016	1	-1	103.1943624	CON__P04264	Contam
24-3_z226	ARS016	1	79.3	101.9775591	CON__P04264	Contam
24-3_z226	ARS016	1	22.1	125.442721	CON__P04264	Contam
24-3_z226	ARS016	1	-1	102.3316983	CON__P04264	Contam
24-3_z226	ARS016	1	-1	142.232732	CON__P04264	Contam
24-3_z226	ARS016	1	-1	142.232732	CON__P04264	Contam
24-3_z226	ARS016	1	6100	104.3525938	CON__P04264	Contam
24-3_z226	ARS016	1	-1	103.1943624	CON__P04264	Contam
24-3_z226	ARS016	1	-1	103.1943624	CON__P04264	Contam
24-3_z226	ARS016	1	-1	142.232732	CON__P04264	Contam
24-3_z226	ARS016	1	5300	142.232732	CON__P04264	Contam
24-3_z226	ARS016	1	8100	101.9775591	CON__P04264	Contam
24-3_z226	ARS016	1	-1	102.3316983	CON__P04264	Contam
25_Z579	ARS017	0	75.7	180.6658476	CON__P02754	BLG
25_Z579	ARS017	0	50.2	180.6658476	CON__P02754	BLG
25_Z579	ARS017	0	7800	302.6119235	CON__P01030	Contam
25_Z579	ARS017	0	6500	302.6119235	CON__P01030	Contam
25_Z579	ARS017	1	-1	268.0538492	CON__P13645	Contam
25_Z579	ARS017	1	-1	182.2165952	CON__P13645	Contam
25_Z579	ARS017	1	6100	303.8036394	CON__P13645	Contam
25_Z579	ARS017	1	-1	182.2165952	CON__P13645	Contam
25_Z579	ARS017	1	-1	164.9257589	CON__P13645	Contam
25_Z579	ARS017	1	5000	101.2439693	CON__P13645	Contam
25_Z579	ARS017	1	4200	164.9257589	CON__P13645	Contam
25_Z579	ARS017	1	4500	303.8036394	CON__P13645	Contam
25_Z579	ARS017	1	-1	182.2165952	CON__P13645	Contam
25_Z579	ARS017	1	64.7	166.5574151	CON__P13645	Contam
25_Z579	ARS017	1	5800	303.8036394	CON__P13645	Contam
25_Z579	ARS017	1	5300	317.507529	CON__P13645	Contam
25_Z579	ARS017	1	1.26	1000	CON__P13645	Contam
25_Z579	ARS017	1	13000	268.0538492	CON__P13645	Contam
25_Z579	ARS017	1	-1	268.0538492	CON__P13645	Contam
25_Z579	ARS017	1	41	267.1638548	CON__P13645	Contam
25_Z579	ARS017	1	69.4	317.507529	CON__P13645	Contam
25_Z579	ARS017	1	-1	164.9257589	CON__P13645	Contam
25_Z579	ARS017	1	-1	182.2165952	CON__P13645	Contam
25_Z579	ARS017	1	4300	268.0538492	CON__P13645	Contam
25_Z579	ARS017	1	4300	264.1398969	CON__P35527	Contam
25_Z579	ARS017	1	7700	113.7881694	CON__P35527	Contam
25_Z579	ARS017	1	4500	211.0605016	CON__P35527	Contam
25_Z579	ARS017	1	15.5	185.1529022	CON__P35527	Contam
25_Z579	ARS017	1	6200	113.7881694	CON__P35527	Contam
25_Z579	ARS017	1	48.7	792.7729166	CON__P35527	Contam
25_Z579	ARS017	1	4800	113.7881694	CON__P35527	Contam
25_Z579	ARS017	1	4200	113.7881694	CON__P35527	Contam
25_Z579	ARS017	1	-1	211.0605016	CON__P35527	Contam
25_Z579	ARS017	1	119	305.15043	CON__P35527	Contam
25_Z579	ARS017	1	-1	211.0605016	CON__P35527	Contam
25_Z579	ARS017	1	50.2	211.0605016	CON__P35527	Contam
25_Z579	ARS017	1	6200	113.7881694	CON__P35527	Contam
25_Z579	ARS017	1	110	113.7881694	CON__P35527	Contam
25_Z579	ARS017	1	5800	185.1529022	CON__P35527	Contam
25_Z579	ARS017	1	1.26	635.5068772	CON__P35527	Contam
25_Z579	ARS017	1	5200	180.5781966	CON__P35908v2	Contam
25_Z579	ARS017	1	7000	180.5781966	CON__P35908v2	Contam
25_Z579	ARS017	1	-1	345.0585838	CON__P35908v2	Contam
25_Z579	ARS017	1	-1	345.0585838	CON__P35908v2	Contam
25_Z579	ARS017	0	-1	186.5249768	CON__P02768-1	Contam
25_Z579	ARS017	1	-1	186.5249768	CON__P02768-1	Contam
25_Z579	ARS017	0	56.7	459.1261874	CON__P02768-1	Contam
25_Z579	ARS017	1	-1	741.5645321	CON__P02768-1	Contam
25_Z579	ARS017	1	6400	887.4865152	CON__P02768-1	Contam
25_Z579	ARS017	1	-1	741.5645321	CON__P02768-1	Contam
25_Z579	ARS017	1	6200	442.4050823	CON__P02768-1	Contam
25_Z579	ARS017	1	62.1	181.1277007	CON__P02768-1	Contam
25_Z579	ARS017	0	1900	120.0349855	sp|P67976|LACB_SHEEP	BLG
25_Z579	ARS017	1	5200	120.0349855	sp|P67976|LACB_SHEEP	BLG
25_Z579	ARS017	1	-1	120.0349855	sp|P67976|LACB_SHEEP	BLG
25_Z579	ARS017	0	285	444.3603728	CON__P13717	Contam
25_Z579	ARS017	1	5500	444.3603728	CON__P13717	Contam
25_Z579	ARS017	1	155	914.9448623	CON__P04264	Contam
25_Z579	ARS017	1	69.4	464.0767807	CON__P04264	Contam
25_Z579	ARS017	1	-1	445.5402895	CON__P04264	Contam
25_Z579	ARS017	1	6400	195.170395	CON__P04264	Contam
25_Z579	ARS017	1	-1	487.815019	CON__P04264	Contam
25_Z579	ARS017	1	22.1	464.0767807	CON__P04264	Contam
25_Z579	ARS017	1	-1	487.815019	CON__P04264	Contam
25_Z579	ARS017	1	-1	487.815019	CON__P04264	Contam
25_Z579	ARS017	1	-1	445.5402895	CON__P04264	Contam
25_Z579	ARS017	1	-1	445.5402895	CON__P04264	Contam
25_Z579	ARS017	1	64.4	582.9837284	CON__P04264	Contam
25_Z579	ARS017	1	-1	487.815019	CON__P04264	Contam
25_Z579	ARS017	1	5300	487.815019	CON__P04264	Contam
27_Z583	ARS018	1	6300	103.5672953	CON__Q7Z3Y7	Contam
27_Z583	ARS018	1	5800	103.5672953	CON__Q7Z3Y7	Contam
27_Z583	ARS018	1	4300	103.0060574	sp|P18626|CASA1_CAPHI	Contam
27_Z583	ARS018	1	1.26	117.7587066	CON__P35527	Contam
27_Z583	ARS018	1	4300	110.0265857	CON__P35527	Contam
27_Z583	ARS018	1	-1	109.0599086	CON__P35908v2	Contam
27_Z583	ARS018	1	-1	109.0599086	CON__P35908v2	Contam
27_Z583	ARS018	1	7800	112.8010191	CON__Q28194	Contam
27_Z583	ARS018	0.8692354194	630	121.4095635	CON__P04258	Contam
27_Z583	ARS018	1	-1	748.7520847	CON__P04258	Contam
27_Z583	ARS018	0.3067860133	750	748.7520847	CON__P04258	Contam
27_Z583	ARS018	0.6932139867	-1	748.7520847	CON__P04258	Contam
27_Z583	ARS018	0.2014056569	56.7	125.8413095	CON__P02768-1	Contam
27_Z583	ARS018	1	-1	124.1376351	CON__P02768-1	Contam
27_Z583	ARS018	1	6400	157.9980356	CON__P02768-1	Contam
27_Z583	ARS018	1	4100	111.7403702	CON__P02768-1	Contam
27_Z583	ARS018	1	-1	124.1376351	CON__P02768-1	Contam
27_Z583	ARS018	1	6200	116.3118017	CON__P02768-1	Contam
27_Z583	ARS018	1	6800	109.2729975	CON__P00735	Contam
27_Z583	ARS018	1	6100	102.3131295	CON__P13645	Contam
27_Z583	ARS018	1	4500	102.3131295	CON__P13645	Contam
27_Z583	ARS018	1	5800	102.3131295	CON__P13645	Contam
27_Z583	ARS018	1	104	116.2753796	sp|P67976|LACB_SHEEP	BLG
27_Z583	ARS018	0.8665985011	1900	127.8123389	sp|P67976|LACB_SHEEP	BLG
27_Z583	ARS018	1	6100	116.2753796	sp|P67976|LACB_SHEEP	BLG
27_Z583	ARS018	0.3638088371	5200	127.8123389	sp|P67976|LACB_SHEEP	BLG
27_Z583	ARS018	1	-1	127.8123389	sp|P67976|LACB_SHEEP	BLG
27_Z583	ARS018	1	69.4	121.1095429	CON__P04264	Contam
27_Z583	ARS018	1	-1	134.1875517	CON__P04264	Contam
27_Z583	ARS018	1	6200	107.6867552	CON__P04264	Contam
27_Z583	ARS018	1	-1	134.1875517	CON__P04264	Contam
27_Z583	ARS018	1	-1	108.0043148	CON__P04264	Contam
27_Z583	ARS018	1	22.1	121.1095429	CON__P04264	Contam
27_Z583	ARS018	1	-1	108.0043148	CON__P04264	Contam
27_Z583	ARS018	1	43.6	108.0043148	CON__P04264	Contam
27_Z583	ARS018	1	-1	134.1875517	CON__P04264	Contam
27_Z583	ARS018	1	5300	134.1875517	CON__P04264	Contam
27_Z583	ARS018	1	-1	134.1875517	CON__P04264	Contam
