# Supplementary material for: Assessing the degradation of ancient milk proteins through site-specific deamidation patterns
Source: Sci Rep. 2021 Apr 8;11:7795. doi: 10.1038/s41598-021-87125-x (PMC8032661; doi:10.1038/s41598-021-87125-x)
Supplement: Supplementary file 3 — Supplementary Information 3. [file 41598_2021_87125_MOESM3_ESM.zip › Jeong2018-deamResults/Bulk_fine_grain_results.csv]

File ID	ID	RelNonDeam	Protein	AA	Milk?
09_Z580	ARS007	1	CON__P02768-1	N	Contam
09_Z580	ARS007	0	CON__P02768-1	N	Contam
09_Z580	ARS007	0	CON__P02768-1	N	Contam
09_Z580	ARS007	0.7015328476	CON__P02768-1	Q	Contam
09_Z580	ARS007	0.6206230475	CON__P02768-1	Q	Contam
09_Z580	ARS007	1	CON__P02768-1	Q	Contam
09_Z580	ARS007	0	CON__P02768-1	N	Contam
09_Z580	ARS007	1	CON__P02768-1	Q	Contam
09_Z580	ARS007	1	CON__Q28194	Q	Contam
09_Z580	ARS007	1	CON__P04264	N	Contam
09_Z580	ARS007	1	CON__P04264	Q	Contam
09_Z580	ARS007	1	CON__P04264	N	Contam
09_Z580	ARS007	1	CON__P04264	Q	Contam
09_Z580	ARS007	1	CON__P04264	N	Contam
09_Z580	ARS007	1	CON__P04264	N	Contam
09_Z580	ARS007	1	CON__P04264	Q	Contam
09_Z580	ARS007	1	CON__P04264	N	Contam
09_Z580	ARS007	1	CON__P04264	Q	Contam
09_Z580	ARS007	1	CON__P04264	N	Contam
09_Z580	ARS007	1	CON__P04264	N	Contam
09_Z580	ARS007	1	CON__P04264	Q	Contam
09_Z580	ARS007	1	CON__P04264	Q	Contam
09_Z580	ARS007	1	CON__P04264	N	Contam
09_Z580	ARS007	1	CON__P04264	N	Contam
09_Z580	ARS007	1	CON__P04264	Q	Contam
09_Z580	ARS007	1	CON__P04264	Q	Contam
09_Z580	ARS007	1	CON__P04264	Q	Contam
09_Z580	ARS007	1	CON__P04264	Q	Contam
09_Z580	ARS007	1	CON__P04264	N	Contam
09_Z580	ARS007	1	CON__P04264	N	Contam
09_Z580	ARS007	1	CON__P04264	N	Contam
09_Z580	ARS007	1	CON__P04264	Q	Contam
09_Z580	ARS007	1	CON__P04264	Q	Contam
09_Z580	ARS007	1	CON__P04264	Q	Contam
09_Z580	ARS007	1	CON__P04264	Q	Contam
09_Z580	ARS007	1	CON__P04264	Q	Contam
09_Z580	ARS007	1	CON__P04264	N	Contam
09_Z580	ARS007	1	CON__P04264	Q	Contam
09_Z580	ARS007	1	CON__P04264	N	Contam
09_Z580	ARS007	1	CON__P04264	N	Contam
09_Z580	ARS007	1	CON__P04264	N	Contam
09_Z580	ARS007	1	CON__P04264	Q	Contam
09_Z580	ARS007	1	CON__P04264	N	Contam
09_Z580	ARS007	1	CON__P04264	Q	Contam
09_Z580	ARS007	1	CON__P04264	Q	Contam
09_Z580	ARS007	1	CON__P13647	N	Contam
09_Z580	ARS007	1	CON__P13645	N	Contam
09_Z580	ARS007	1	CON__P13645	N	Contam
09_Z580	ARS007	1	CON__P13645	N	Contam
09_Z580	ARS007	1	CON__P13645	Q	Contam
09_Z580	ARS007	1	CON__P13645	Q	Contam
09_Z580	ARS007	1	CON__P13645	Q	Contam
09_Z580	ARS007	1	CON__P13645	N	Contam
09_Z580	ARS007	1	CON__P13645	Q	Contam
09_Z580	ARS007	1	CON__P13645	Q	Contam
09_Z580	ARS007	1	CON__P13645	N	Contam
09_Z580	ARS007	1	CON__P13645	Q	Contam
09_Z580	ARS007	1	CON__P13645	Q	Contam
09_Z580	ARS007	1	CON__P13645	N	Contam
09_Z580	ARS007	1	CON__P13645	N	Contam
09_Z580	ARS007	1	CON__P13645	N	Contam
09_Z580	ARS007	1	CON__P13645	Q	Contam
09_Z580	ARS007	1	CON__P13645	N	Contam
09_Z580	ARS007	1	CON__P13645	N	Contam
09_Z580	ARS007	1	CON__P13645	Q	Contam
09_Z580	ARS007	1	CON__P13645	Q	Contam
09_Z580	ARS007	1	CON__P13645	N	Contam
09_Z580	ARS007	1	CON__P13645	N	Contam
09_Z580	ARS007	1	CON__P13645	Q	Contam
09_Z580	ARS007	1	CON__P13645	Q	Contam
09_Z580	ARS007	1	CON__P13645	N	Contam
09_Z580	ARS007	1	CON__P13645	Q	Contam
09_Z580	ARS007	1	CON__P13645	N	Contam
09_Z580	ARS007	1	CON__P13645	Q	Contam
09_Z580	ARS007	1	CON__P13645	N	Contam
09_Z580	ARS007	1	CON__P13645	N	Contam
09_Z580	ARS007	1	CON__P13645	N	Contam
09_Z580	ARS007	1	CON__P13645	Q	Contam
09_Z580	ARS007	1	CON__P13645	Q	Contam
09_Z580	ARS007	1	CON__P13645	N	Contam
09_Z580	ARS007	1	CON__P13645	Q	Contam
09_Z580	ARS007	1	CON__P13645	N	Contam
09_Z580	ARS007	1	CON__P13645	Q	Contam
09_Z580	ARS007	1	CON__P13645	Q	Contam
09_Z580	ARS007	1	CON__P13645	Q	Contam
09_Z580	ARS007	1	CON__P13645	Q	Contam
09_Z580	ARS007	1	CON__P13645	Q	Contam
09_Z580	ARS007	1	CON__P13645	Q	Contam
09_Z580	ARS007	1	CON__P13645	Q	Contam
09_Z580	ARS007	1	CON__P13645	N	Contam
09_Z580	ARS007	1	CON__P13645	Q	Contam
09_Z580	ARS007	1	CON__P02533	N	Contam
09_Z580	ARS007	1	CON__P02533	Q	Contam
09_Z580	ARS007	1	CON__P02533	N	Contam
09_Z580	ARS007	1	CON__P02533	N	Contam
09_Z580	ARS007	1	CON__P02533	N	Contam
09_Z580	ARS007	1	CON__P02533	N	Contam
09_Z580	ARS007	1	CON__P02533	Q	Contam
09_Z580	ARS007	1	CON__P02533	Q	Contam
09_Z580	ARS007	1	CON__P02533	Q	Contam
09_Z580	ARS007	1	CON__P02533	Q	Contam
09_Z580	ARS007	1	CON__P02533	Q	Contam
09_Z580	ARS007	1	CON__Q6NXH9	N	Contam
09_Z580	ARS007	1	CON__Q6NXH9	Q	Contam
09_Z580	ARS007	1	CON__P02538	N	Contam
09_Z580	ARS007	1	CON__P02538	N	Contam
09_Z580	ARS007	1	CON__P02538	Q	Contam
09_Z580	ARS007	1	CON__P02538	N	Contam
09_Z580	ARS007	1	CON__P02538	Q	Contam
09_Z580	ARS007	1	CON__P02538	Q	Contam
09_Z580	ARS007	1	CON__P02538	Q	Contam
09_Z580	ARS007	1	CON__P02538	Q	Contam
09_Z580	ARS007	1	CON__P02538	N	Contam
09_Z580	ARS007	1	CON__P02538	N	Contam
09_Z580	ARS007	1	CON__P02538	N	Contam
09_Z580	ARS007	1	CON__P02538	Q	Contam
09_Z580	ARS007	1	CON__P02538	Q	Contam
09_Z580	ARS007	1	CON__P02538	N	Contam
09_Z580	ARS007	1	CON__P02538	Q	Contam
09_Z580	ARS007	1	CON__Q6NTB9	N	Contam
09_Z580	ARS007	1	CON__P35527	Q	Contam
09_Z580	ARS007	1	CON__P35527	N	Contam
09_Z580	ARS007	1	CON__P35527	N	Contam
09_Z580	ARS007	1	CON__P35527	Q	Contam
09_Z580	ARS007	1	CON__P35527	N	Contam
09_Z580	ARS007	1	CON__P35527	N	Contam
09_Z580	ARS007	1	CON__P35527	N	Contam
09_Z580	ARS007	1	CON__P35527	Q	Contam
09_Z580	ARS007	1	CON__P35527	Q	Contam
09_Z580	ARS007	1	CON__P35527	Q	Contam
09_Z580	ARS007	1	CON__P35527	Q	Contam
09_Z580	ARS007	1	CON__P35527	Q	Contam
09_Z580	ARS007	1	CON__P35527	Q	Contam
09_Z580	ARS007	1	CON__P35527	Q	Contam
09_Z580	ARS007	1	CON__P35527	Q	Contam
09_Z580	ARS007	1	CON__P35527	N	Contam
09_Z580	ARS007	1	CON__P35527	N	Contam
09_Z580	ARS007	1	CON__P35527	N	Contam
09_Z580	ARS007	1	CON__P35527	N	Contam
09_Z580	ARS007	1	CON__P35527	Q	Contam
09_Z580	ARS007	1	CON__P35527	N	Contam
09_Z580	ARS007	1	CON__P35527	Q	Contam
09_Z580	ARS007	1	CON__P35527	N	Contam
09_Z580	ARS007	1	CON__P35527	N	Contam
09_Z580	ARS007	1	CON__P35527	Q	Contam
09_Z580	ARS007	1	CON__P35908v2	N	Contam
09_Z580	ARS007	1	CON__P35908v2	N	Contam
09_Z580	ARS007	1	CON__P35908v2	N	Contam
09_Z580	ARS007	1	CON__P35908v2	N	Contam
09_Z580	ARS007	1	CON__P35908v2	Q	Contam
09_Z580	ARS007	1	CON__P35908v2	Q	Contam
09_Z580	ARS007	1	CON__P35908v2	Q	Contam
09_Z580	ARS007	1	CON__P35908v2	Q	Contam
09_Z580	ARS007	1	CON__P35908v2	Q	Contam
09_Z580	ARS007	1	CON__P35908v2	N	Contam
09_Z580	ARS007	1	CON__P35908v2	Q	Contam
09_Z580	ARS007	1	CON__P35908v2	Q	Contam
09_Z580	ARS007	1	CON__P35908v2	N	Contam
09_Z580	ARS007	1	CON__P35908v2	Q	Contam
09_Z580	ARS007	0	CON__P04258	Q	Contam
09_Z580	ARS007	1	CON__P04258	Q	Contam
09_Z580	ARS007	1	CON__P04258	Q	Contam
09_Z580	ARS007	0	CON__P04258	Q	Contam
09_Z580	ARS007	0	CON__P04258	Q	Contam
09_Z580	ARS007	0	CON__Q2KJC7	N	Contam
09_Z580	ARS007	1	CON__Q2KJC7	Q	Contam
09_Z580	ARS007	0	CON__Q2KJC7	N	Contam
09_Z580	ARS007	1	CON__Q2KJC7	Q	Contam
09_Z580	ARS007	0	CON__Q2KJC7	N	Contam
09_Z580	ARS007	0	CON__Q2KJC7	N	Contam
09_Z580	ARS007	1	CON__P48668	Q	Contam
09_Z580	ARS007	1	CON__P48668	N	Contam
09_Z580	ARS007	1	CON__Q3KNV1	Q	Contam
09_Z580	ARS007	1	CON__Q3KNV1	Q	Contam
09_Z580	ARS007	1	CON__P08779	N	Contam
09_Z580	ARS007	1	CON__P08779	Q	Contam
09_Z580	ARS007	1	CON__P08779	Q	Contam
09_Z580	ARS007	1	CON__P08779	N	Contam
09_Z580	ARS007	1	CON__P08779	N	Contam
09_Z580	ARS007	1	CON__Q95121	Q	Contam
10a_z225	ARS008	1	CON__P02538	N	Contam
10a_z225	ARS008	0	CON__P02754	N	BLG
10a_z225	ARS008	0	CON__P02754	N	BLG
10a_z225	ARS008	1	sp|P67976|LACB_SHEEP	N	BLG
10a_z225	ARS008	1	CON__ENSEMBL:ENSBTAP00000032840	Q	Contam
10a_z225	ARS008	1	CON__ENSEMBL:ENSBTAP00000032840	N	Contam
10a_z225	ARS008	1	CON__ENSEMBL:ENSBTAP00000032840	Q	Contam
10a_z225	ARS008	0	CON__Q0V8M9	N	Contam
10a_z225	ARS008	0	CON__Q0V8M9	Q	Contam
10a_z225	ARS008	1	CON__P35527	Q	Contam
10a_z225	ARS008	1	CON__P35527	Q	Contam
10a_z225	ARS008	1	CON__P35527	N	Contam
10a_z225	ARS008	1	CON__P35527	N	Contam
10a_z225	ARS008	1	CON__P35527	Q	Contam
10a_z225	ARS008	1	CON__P02768-1	N	Contam
10a_z225	ARS008	0	CON__P02768-1	N	Contam
10a_z225	ARS008	0.1301000146	CON__P02768-1	N	Contam
10a_z225	ARS008	0.5466297265	CON__P02768-1	Q	Contam
10a_z225	ARS008	0.8522946646	CON__P02768-1	Q	Contam
10a_z225	ARS008	0.3551936263	CON__P02768-1	Q	Contam
10a_z225	ARS008	1	CON__P02768-1	Q	Contam
10a_z225	ARS008	1	CON__P00761	N	Contam
10a_z225	ARS008	1	CON__P00761	Q	Contam
10a_z225	ARS008	1	CON__P00761	N	Contam
10a_z225	ARS008	1	CON__P00761	N	Contam
10a_z225	ARS008	1	CON__P00761	N	Contam
10a_z225	ARS008	1	CON__P00761	N	Contam
10a_z225	ARS008	1	CON__P00761	N	Contam
10a_z225	ARS008	1	CON__P00761	N	Contam
10a_z225	ARS008	1	CON__P00761	N	Contam
10a_z225	ARS008	0	CON__ENSEMBL:ENSBTAP00000024466	Q	Contam
10a_z225	ARS008	1	CON__ENSEMBL:ENSBTAP00000024466	Q	Contam
10a_z225	ARS008	1	CON__P02533	Q	Contam
10a_z225	ARS008	1	CON__P02533	N	Contam
10a_z225	ARS008	1	CON__P04264	Q	Contam
10a_z225	ARS008	1	CON__P04264	Q	Contam
10a_z225	ARS008	1	CON__P04264	Q	Contam
10a_z225	ARS008	1	CON__P04264	N	Contam
10a_z225	ARS008	1	CON__P04264	N	Contam
10a_z225	ARS008	1	CON__P04264	Q	Contam
10a_z225	ARS008	1	CON__P04264	N	Contam
10a_z225	ARS008	1	CON__P04264	N	Contam
10a_z225	ARS008	1	CON__P04264	N	Contam
10a_z225	ARS008	1	CON__P04264	Q	Contam
10a_z225	ARS008	1	CON__P04264	Q	Contam
10a_z225	ARS008	1	CON__P04264	Q	Contam
10a_z225	ARS008	1	CON__P04264	N	Contam
10a_z225	ARS008	1	sp|P67976|LACB_SHEEP	N	BLG
10a_z225	ARS008	0	CON__P02754	Q	BLG
10a_z225	ARS008	1	sp|P67976|LACB_SHEEP	Q	BLG
10a_z225	ARS008	1	CON__Q2UVX4	Q	Contam
18_Z578	ARS013	1	CON__P04264	N	Contam
18_Z578	ARS013	1	CON__P04264	Q	Contam
18_Z578	ARS013	1	CON__P04264	N	Contam
18_Z578	ARS013	1	CON__P04264	N	Contam
18_Z578	ARS013	1	CON__P04264	Q	Contam
18_Z578	ARS013	1	CON__P04264	N	Contam
18_Z578	ARS013	1	CON__P04264	N	Contam
18_Z578	ARS013	1	CON__P04264	Q	Contam
18_Z578	ARS013	1	CON__P04264	N	Contam
18_Z578	ARS013	1	CON__P04264	Q	Contam
18_Z578	ARS013	1	CON__P04264	N	Contam
18_Z578	ARS013	1	CON__P04264	Q	Contam
18_Z578	ARS013	1	CON__P04264	Q	Contam
18_Z578	ARS013	1	CON__P04264	N	Contam
18_Z578	ARS013	1	CON__P04264	N	Contam
18_Z578	ARS013	1	CON__P04264	Q	Contam
18_Z578	ARS013	1	CON__P04264	N	Contam
18_Z578	ARS013	1	CON__P04264	Q	Contam
18_Z578	ARS013	1	CON__P04264	Q	Contam
18_Z578	ARS013	1	CON__P04264	N	Contam
18_Z578	ARS013	1	CON__P04264	N	Contam
18_Z578	ARS013	1	CON__P04264	N	Contam
18_Z578	ARS013	1	CON__P04264	Q	Contam
18_Z578	ARS013	1	CON__P04264	Q	Contam
18_Z578	ARS013	1	CON__P04264	Q	Contam
18_Z578	ARS013	1	CON__P04264	Q	Contam
18_Z578	ARS013	1	CON__P04264	Q	Contam
18_Z578	ARS013	1	CON__P04264	Q	Contam
18_Z578	ARS013	1	CON__P04264	N	Contam
18_Z578	ARS013	1	CON__P04264	N	Contam
18_Z578	ARS013	1	CON__P04264	N	Contam
18_Z578	ARS013	1	CON__P04264	Q	Contam
18_Z578	ARS013	1	CON__P04264	N	Contam
18_Z578	ARS013	1	CON__P04264	Q	Contam
18_Z578	ARS013	1	CON__P04264	Q	Contam
18_Z578	ARS013	1	CON__P48668	Q	Contam
18_Z578	ARS013	1	CON__P48668	Q	Contam
18_Z578	ARS013	1	CON__P48668	N	Contam
18_Z578	ARS013	1	CON__P13647	N	Contam
18_Z578	ARS013	1	CON__P35527	Q	Contam
18_Z578	ARS013	1	CON__P35527	N	Contam
18_Z578	ARS013	1	CON__P35527	Q	Contam
18_Z578	ARS013	1	CON__P35527	Q	Contam
18_Z578	ARS013	1	CON__P35527	Q	Contam
18_Z578	ARS013	1	CON__P35527	Q	Contam
18_Z578	ARS013	1	CON__P35527	N	Contam
18_Z578	ARS013	1	CON__P35527	N	Contam
18_Z578	ARS013	0.8634369519	CON__P35527	N	Contam
18_Z578	ARS013	1	CON__P35527	Q	Contam
18_Z578	ARS013	1	CON__P35527	Q	Contam
18_Z578	ARS013	1	CON__P35527	N	Contam
18_Z578	ARS013	1	CON__P35527	Q	Contam
18_Z578	ARS013	1	CON__P35527	Q	Contam
18_Z578	ARS013	1	CON__P35527	N	Contam
18_Z578	ARS013	1	CON__P35527	Q	Contam
18_Z578	ARS013	1	CON__P35527	N	Contam
18_Z578	ARS013	1	CON__P00761	N	Contam
18_Z578	ARS013	1	CON__P00761	N	Contam
18_Z578	ARS013	1	CON__P00761	N	Contam
18_Z578	ARS013	1	CON__P00761	Q	Contam
18_Z578	ARS013	0.1244744407	CON__Q28194	Q	Contam
18_Z578	ARS013	1	CON__P02533	Q	Contam
18_Z578	ARS013	1	CON__P02533	N	Contam
18_Z578	ARS013	1	CON__Q04695	Q	Contam
18_Z578	ARS013	1	CON__Q04695	N	Contam
18_Z578	ARS013	1	CON__Q04695	N	Contam
18_Z578	ARS013	1	CON__Q04695	N	Contam
18_Z578	ARS013	1	CON__Q04695	Q	Contam
18_Z578	ARS013	1	CON__Q04695	Q	Contam
18_Z578	ARS013	1	CON__Q04695	Q	Contam
18_Z578	ARS013	1	CON__Q04695	N	Contam
18_Z578	ARS013	1	CON__Q04695	N	Contam
18_Z578	ARS013	1	CON__P04258	Q	Contam
18_Z578	ARS013	1	CON__P04258	Q	Contam
18_Z578	ARS013	0	CON__P04258	Q	Contam
18_Z578	ARS013	1	CON__P13645	N	Contam
18_Z578	ARS013	1	CON__P13645	N	Contam
18_Z578	ARS013	1	CON__P13645	N	Contam
18_Z578	ARS013	1	CON__P13645	Q	Contam
18_Z578	ARS013	1	CON__P13645	Q	Contam
18_Z578	ARS013	1	CON__P13645	Q	Contam
18_Z578	ARS013	1	CON__P13645	N	Contam
18_Z578	ARS013	1	CON__P13645	Q	Contam
18_Z578	ARS013	1	CON__P13645	Q	Contam
18_Z578	ARS013	1	CON__P13645	N	Contam
18_Z578	ARS013	1	CON__P13645	Q	Contam
18_Z578	ARS013	1	CON__P13645	Q	Contam
18_Z578	ARS013	1	CON__P13645	N	Contam
18_Z578	ARS013	1	CON__P13645	N	Contam
18_Z578	ARS013	1	CON__P13645	N	Contam
18_Z578	ARS013	1	CON__P13645	N	Contam
18_Z578	ARS013	1	CON__P13645	Q	Contam
18_Z578	ARS013	1	CON__P13645	Q	Contam
18_Z578	ARS013	1	CON__P13645	N	Contam
18_Z578	ARS013	1	CON__P13645	N	Contam
18_Z578	ARS013	1	CON__P13645	Q	Contam
18_Z578	ARS013	1	CON__P13645	Q	Contam
18_Z578	ARS013	1	CON__P13645	N	Contam
18_Z578	ARS013	1	CON__P13645	Q	Contam
18_Z578	ARS013	1	CON__P13645	N	Contam
18_Z578	ARS013	1	CON__P13645	Q	Contam
18_Z578	ARS013	1	CON__P13645	N	Contam
18_Z578	ARS013	1	CON__P13645	N	Contam
18_Z578	ARS013	1	CON__P13645	N	Contam
18_Z578	ARS013	1	CON__P13645	Q	Contam
18_Z578	ARS013	1	CON__P13645	Q	Contam
18_Z578	ARS013	1	CON__P13645	N	Contam
18_Z578	ARS013	1	CON__P13645	Q	Contam
18_Z578	ARS013	1	CON__P13645	Q	Contam
18_Z578	ARS013	1	CON__P13645	Q	Contam
18_Z578	ARS013	1	CON__P13645	Q	Contam
18_Z578	ARS013	1	CON__P13645	Q	Contam
18_Z578	ARS013	1	CON__P13645	Q	Contam
18_Z578	ARS013	1	CON__P13645	Q	Contam
18_Z578	ARS013	1	CON__P13645	N	Contam
18_Z578	ARS013	1	CON__P13645	Q	Contam
18_Z578	ARS013	1	CON__Q6NXH9	N	Contam
18_Z578	ARS013	1	CON__Q6NXH9	Q	Contam
18_Z578	ARS013	1	CON__P35908v2	N	Contam
18_Z578	ARS013	1	CON__P35908v2	N	Contam
18_Z578	ARS013	1	CON__P35908v2	N	Contam
18_Z578	ARS013	1	CON__P35908v2	N	Contam
18_Z578	ARS013	1	CON__P35908v2	Q	Contam
18_Z578	ARS013	1	CON__P35908v2	Q	Contam
18_Z578	ARS013	1	CON__P35908v2	N	Contam
18_Z578	ARS013	1	CON__P35908v2	Q	Contam
18_Z578	ARS013	1	CON__Q7Z3Y9	N	Contam
18_Z578	ARS013	0	CON__Q7Z3Y9	Q	Contam
18_Z578	ARS013	0	CON__Q7Z3Y9	Q	Contam
18_Z578	ARS013	1	CON__P02538	N	Contam
18_Z578	ARS013	1	CON__P02538	Q	Contam
18_Z578	ARS013	1	CON__P02538	N	Contam
14_Z584	ARS010	0.2911790655	CON__Q862S4	Q	Contam
14_Z584	ARS010	0	CON__Q862S4	N	Contam
14_Z584	ARS010	1	CON__Q862S4	Q	Contam
14_Z584	ARS010	1	CON__P02768-1	N	Contam
14_Z584	ARS010	0	CON__P02768-1	N	Contam
14_Z584	ARS010	0	CON__P02768-1	N	Contam
14_Z584	ARS010	1	CON__P02768-1	N	Contam
14_Z584	ARS010	0.3859825193	CON__P02768-1	Q	Contam
14_Z584	ARS010	1	CON__P02768-1	Q	Contam
14_Z584	ARS010	1	CON__P02768-1	Q	Contam
14_Z584	ARS010	1	CON__P02768-1	N	Contam
14_Z584	ARS010	1	CON__P02768-1	Q	Contam
14_Z584	ARS010	0.1863399202	CON__P02768-1	N	Contam
14_Z584	ARS010	0	CON__P02768-1	Q	Contam
14_Z584	ARS010	0	CON__P02768-1	Q	Contam
14_Z584	ARS010	0	CON__P02768-1	N	Contam
14_Z584	ARS010	1	CON__P02768-1	Q	Contam
14_Z584	ARS010	0	CON__P02768-1	N	Contam
14_Z584	ARS010	1	CON__P02768-1	Q	Contam
14_Z584	ARS010	1	CON__P04264	Q	Contam
14_Z584	ARS010	1	CON__P04264	N	Contam
14_Z584	ARS010	1	CON__P04264	Q	Contam
14_Z584	ARS010	1	CON__P04264	N	Contam
14_Z584	ARS010	1	CON__P04264	Q	Contam
14_Z584	ARS010	1	CON__P04264	Q	Contam
14_Z584	ARS010	1	CON__P04264	N	Contam
14_Z584	ARS010	1	CON__P04264	N	Contam
14_Z584	ARS010	1	CON__P04264	N	Contam
14_Z584	ARS010	1	CON__P04264	N	Contam
14_Z584	ARS010	1	CON__P04264	Q	Contam
14_Z584	ARS010	1	CON__P04264	N	Contam
14_Z584	ARS010	1	CON__P04264	N	Contam
14_Z584	ARS010	1	CON__P04264	Q	Contam
14_Z584	ARS010	1	CON__P04264	Q	Contam
14_Z584	ARS010	1	CON__P04264	Q	Contam
14_Z584	ARS010	1	CON__P04264	N	Contam
14_Z584	ARS010	1	CON__P04264	N	Contam
14_Z584	ARS010	1	CON__P04264	Q	Contam
14_Z584	ARS010	1	CON__P04264	N	Contam
14_Z584	ARS010	1	CON__P04264	N	Contam
14_Z584	ARS010	1	CON__P04264	Q	Contam
14_Z584	ARS010	1	CON__P04264	Q	Contam
14_Z584	ARS010	1	CON__P04264	N	Contam
14_Z584	ARS010	1	CON__P04264	N	Contam
14_Z584	ARS010	1	CON__P04264	N	Contam
14_Z584	ARS010	1	CON__P04264	Q	Contam
14_Z584	ARS010	1	CON__P04264	Q	Contam
14_Z584	ARS010	1	CON__P04264	Q	Contam
14_Z584	ARS010	1	CON__P04264	N	Contam
14_Z584	ARS010	1	CON__P04264	Q	Contam
14_Z584	ARS010	1	CON__P04264	N	Contam
14_Z584	ARS010	1	CON__P04264	N	Contam
14_Z584	ARS010	1	CON__P04264	N	Contam
14_Z584	ARS010	1	CON__P04264	Q	Contam
14_Z584	ARS010	1	CON__P04264	N	Contam
14_Z584	ARS010	1	CON__P04264	Q	Contam
14_Z584	ARS010	1	CON__P04264	Q	Contam
14_Z584	ARS010	0	CON__P02754	N	BLG
14_Z584	ARS010	0	CON__P02754	N	BLG
14_Z584	ARS010	1	CON__P13647	N	Contam
14_Z584	ARS010	1	CON__P13647	N	Contam
14_Z584	ARS010	1	CON__P00761	N	Contam
14_Z584	ARS010	1	CON__P13645	N	Contam
14_Z584	ARS010	1	CON__P13645	N	Contam
14_Z584	ARS010	1	CON__P13645	N	Contam
14_Z584	ARS010	1	CON__P13645	Q	Contam
14_Z584	ARS010	1	CON__P13645	Q	Contam
14_Z584	ARS010	1	CON__P13645	N	Contam
14_Z584	ARS010	1	CON__P13645	Q	Contam
14_Z584	ARS010	1	CON__P13645	Q	Contam
14_Z584	ARS010	1	CON__P13645	N	Contam
14_Z584	ARS010	1	CON__P13645	N	Contam
14_Z584	ARS010	1	CON__P13645	N	Contam
14_Z584	ARS010	1	CON__P13645	N	Contam
14_Z584	ARS010	1	CON__P13645	Q	Contam
14_Z584	ARS010	1	CON__P13645	Q	Contam
14_Z584	ARS010	1	CON__P13645	N	Contam
14_Z584	ARS010	1	CON__P13645	N	Contam
14_Z584	ARS010	1	CON__P13645	Q	Contam
14_Z584	ARS010	1	CON__P13645	Q	Contam
14_Z584	ARS010	1	CON__P13645	N	Contam
14_Z584	ARS010	1	CON__P13645	N	Contam
14_Z584	ARS010	1	CON__P13645	Q	Contam
14_Z584	ARS010	1	CON__P13645	N	Contam
14_Z584	ARS010	1	CON__P13645	Q	Contam
14_Z584	ARS010	1	CON__P13645	Q	Contam
14_Z584	ARS010	1	CON__P13645	N	Contam
14_Z584	ARS010	1	CON__P13645	Q	Contam
14_Z584	ARS010	1	CON__P13645	Q	Contam
14_Z584	ARS010	1	CON__P13645	Q	Contam
14_Z584	ARS010	1	CON__P13645	Q	Contam
14_Z584	ARS010	1	CON__P13645	N	Contam
14_Z584	ARS010	1	CON__P02533	N	Contam
14_Z584	ARS010	1	CON__P02533	Q	Contam
14_Z584	ARS010	1	CON__P02533	N	Contam
14_Z584	ARS010	1	CON__P02533	N	Contam
14_Z584	ARS010	1	CON__P02533	N	Contam
14_Z584	ARS010	1	CON__P02533	Q	Contam
14_Z584	ARS010	1	CON__Q6NXH9	N	Contam
14_Z584	ARS010	1	CON__Q6NXH9	Q	Contam
14_Z584	ARS010	1	CON__P02538	N	Contam
14_Z584	ARS010	1	CON__P02538	N	Contam
14_Z584	ARS010	1	CON__P02538	Q	Contam
14_Z584	ARS010	1	CON__P02538	Q	Contam
14_Z584	ARS010	1	CON__P02538	Q	Contam
14_Z584	ARS010	1	CON__P02538	N	Contam
14_Z584	ARS010	1	CON__P02538	N	Contam
14_Z584	ARS010	1	CON__P02538	Q	Contam
14_Z584	ARS010	1	CON__P35527	Q	Contam
14_Z584	ARS010	1	CON__P35527	Q	Contam
14_Z584	ARS010	1	CON__P35527	N	Contam
14_Z584	ARS010	1	CON__P35527	Q	Contam
14_Z584	ARS010	1	CON__P35527	Q	Contam
14_Z584	ARS010	1	CON__P35527	N	Contam
14_Z584	ARS010	1	CON__P35527	Q	Contam
14_Z584	ARS010	1	CON__P35527	N	Contam
14_Z584	ARS010	1	CON__P35527	Q	Contam
14_Z584	ARS010	1	CON__P35527	Q	Contam
14_Z584	ARS010	1	CON__P35527	Q	Contam
14_Z584	ARS010	0.9295067269	CON__P35527	N	Contam
14_Z584	ARS010	1	CON__P35527	Q	Contam
14_Z584	ARS010	1	CON__P35527	Q	Contam
14_Z584	ARS010	1	CON__P35527	Q	Contam
14_Z584	ARS010	1	CON__P35527	Q	Contam
14_Z584	ARS010	1	CON__P35527	N	Contam
14_Z584	ARS010	1	CON__P35527	Q	Contam
14_Z584	ARS010	1	CON__P35527	N	Contam
14_Z584	ARS010	1	CON__P35527	N	Contam
14_Z584	ARS010	1	CON__P35908v2	Q	Contam
14_Z584	ARS010	1	CON__P35908v2	N	Contam
14_Z584	ARS010	1	CON__P35908v2	N	Contam
14_Z584	ARS010	0	CON__P04258	Q	Contam
14_Z584	ARS010	0.5858820962	CON__P04258	Q	Contam
14_Z584	ARS010	1	CON__P04258	N	Contam
14_Z584	ARS010	0	CON__P04258	N	Contam
14_Z584	ARS010	1	CON__P04258	Q	Contam
14_Z584	ARS010	1	CON__P04258	Q	Contam
14_Z584	ARS010	0.6273711312	CON__Q95121	Q	Contam
14_Z584	ARS010	0.6034331241	CON__P00735	Q	Contam
14_Z584	ARS010	1	sp|P67976|LACB_SHEEP	N	BLG
14_Z584	ARS010	1	sp|P67976|LACB_SHEEP	Q	BLG
24-2_z220	ARS016	1	CON__P04264	N	Contam
24-2_z220	ARS016	1	CON__P04264	N	Contam
24-2_z220	ARS016	1	CON__P04264	Q	Contam
24-2_z220	ARS016	1	CON__P04264	N	Contam
24-2_z220	ARS016	1	CON__P04264	Q	Contam
24-2_z220	ARS016	0.9897357043	CON__P04264	N	Contam
24-2_z220	ARS016	1	CON__P04264	Q	Contam
24-2_z220	ARS016	1	CON__P04264	Q	Contam
24-2_z220	ARS016	1	CON__P04264	Q	Contam
24-2_z220	ARS016	1	CON__P04264	Q	Contam
24-2_z220	ARS016	1	CON__P04264	N	Contam
24-2_z220	ARS016	1	CON__P04264	Q	Contam
24-2_z220	ARS016	1	CON__P04264	Q	Contam
24-2_z220	ARS016	1	CON__P04264	Q	Contam
24-2_z220	ARS016	1	CON__P04264	N	Contam
24-2_z220	ARS016	1	CON__P04264	N	Contam
24-2_z220	ARS016	1	CON__P04264	N	Contam
24-2_z220	ARS016	1	CON__P04264	Q	Contam
24-2_z220	ARS016	1	CON__P04264	N	Contam
24-2_z220	ARS016	1	CON__P04264	Q	Contam
24-2_z220	ARS016	1	CON__P04264	N	Contam
24-2_z220	ARS016	1	CON__P04264	N	Contam
24-2_z220	ARS016	1	CON__P04264	Q	Contam
24-2_z220	ARS016	1	CON__P04264	N	Contam
24-2_z220	ARS016	0.9915996815	CON__P04264	Q	Contam
24-1_z221	ARS016	1	CON__P02754	N	BLG
24-1_z221	ARS016	0.467004838	CON__P02754	N	BLG
24-1_z221	ARS016	0.2463425337	CON__P02754	N	BLG
24-1_z221	ARS016	0	CON__P02754	N	BLG
24-2_z220	ARS016	1	CON__P13647	Q	Contam
24-2_z220	ARS016	1	CON__P13647	Q	Contam
24-2_z220	ARS016	1	CON__P13647	Q	Contam
24-2_z220	ARS016	1	CON__P13647	Q	Contam
24-2_z220	ARS016	1	CON__P13647	N	Contam
24-2_z220	ARS016	1	CON__P13647	Q	Contam
24-2_z220	ARS016	1	CON__P00761	N	Contam
24-2_z220	ARS016	0.9888540056	CON__P00761	Q	Contam
24-2_z220	ARS016	1	CON__P00761	N	Contam
24-2_z220	ARS016	1	CON__P00761	N	Contam
24-2_z220	ARS016	1	CON__P00761	N	Contam
24-2_z220	ARS016	1	CON__P00761	N	Contam
24-2_z220	ARS016	1	CON__P00761	N	Contam
24-2_z220	ARS016	1	CON__P00761	N	Contam
24-2_z220	ARS016	1	CON__P00761	N	Contam
24-2_z220	ARS016	0	CON__P02768-1	N	Contam
24-2_z220	ARS016	0	CON__P02768-1	Q	Contam
24-2_z220	ARS016	0	CON__P02768-1	N	Contam
24-2_z220	ARS016	1	CON__P02768-1	Q	Contam
24-2_z220	ARS016	1	CON__P35527	N	Contam
24-2_z220	ARS016	1	CON__P35527	N	Contam
24-2_z220	ARS016	1	CON__P35527	Q	Contam
24-2_z220	ARS016	1	CON__P35527	Q	Contam
24-2_z220	ARS016	1	CON__P35527	N	Contam
24-2_z220	ARS016	1	CON__P35527	N	Contam
24-2_z220	ARS016	1	CON__P35527	N	Contam
24-2_z220	ARS016	1	CON__P35527	Q	Contam
24-2_z220	ARS016	1	CON__P35527	N	Contam
24-2_z220	ARS016	1	CON__P02533	N	Contam
24-2_z220	ARS016	1	CON__P02533	Q	Contam
24-2_z220	ARS016	1	CON__P02533	N	Contam
24-2_z220	ARS016	1	CON__P02533	N	Contam
24-2_z220	ARS016	1	CON__P02533	N	Contam
24-2_z220	ARS016	1	CON__P02533	N	Contam
24-2_z220	ARS016	1	CON__P02533	Q	Contam
24-2_z220	ARS016	1	CON__P02533	Q	Contam
24-2_z220	ARS016	1	CON__P35908v2	N	Contam
24-2_z220	ARS016	1	CON__P35908v2	N	Contam
24-2_z220	ARS016	1	CON__P35908v2	Q	Contam
24-2_z220	ARS016	1	CON__P35908v2	N	Contam
24-2_z220	ARS016	1	CON__P35908v2	Q	Contam
24-2_z220	ARS016	1	CON__P35908v2	Q	Contam
24-2_z220	ARS016	1	CON__P35908v2	N	Contam
24-2_z220	ARS016	1	CON__P35908v2	N	Contam
24-2_z220	ARS016	1	CON__P35908v2	Q	Contam
24-2_z220	ARS016	1	CON__P35908v2	N	Contam
24-2_z220	ARS016	1	CON__P35908v2	N	Contam
24-2_z220	ARS016	1	CON__P35908v2	Q	Contam
24-2_z220	ARS016	1	CON__P35908v2	N	Contam
24-2_z220	ARS016	0	CON__Q3SX28	Q	Contam
24-2_z220	ARS016	1	CON__P13645	N	Contam
24-2_z220	ARS016	1	CON__P13645	N	Contam
24-2_z220	ARS016	1	CON__P13645	N	Contam
24-2_z220	ARS016	1	CON__P13645	Q	Contam
24-2_z220	ARS016	1	CON__P13645	N	Contam
24-2_z220	ARS016	1	CON__P13645	Q	Contam
24-2_z220	ARS016	1	CON__P13645	Q	Contam
24-2_z220	ARS016	1	CON__P13645	N	Contam
24-2_z220	ARS016	1	CON__P13645	N	Contam
24-2_z220	ARS016	1	CON__P13645	N	Contam
24-2_z220	ARS016	1	CON__P13645	Q	Contam
24-2_z220	ARS016	1	CON__P13645	Q	Contam
24-2_z220	ARS016	1	CON__P13645	Q	Contam
24-2_z220	ARS016	1	CON__P13645	Q	Contam
24-2_z220	ARS016	1	CON__P13645	Q	Contam
24-2_z220	ARS016	1	CON__P13645	N	Contam
24-2_z220	ARS016	1	CON__P13645	N	Contam
24-2_z220	ARS016	1	CON__P13645	Q	Contam
24-2_z220	ARS016	1	CON__P13645	Q	Contam
24-2_z220	ARS016	1	CON__P13645	N	Contam
24-2_z220	ARS016	1	CON__P13645	N	Contam
24-2_z220	ARS016	1	CON__P13645	Q	Contam
24-2_z220	ARS016	1	CON__P13645	Q	Contam
24-2_z220	ARS016	1	CON__P13645	Q	Contam
24-2_z220	ARS016	1	CON__P13645	Q	Contam
24-2_z220	ARS016	1	CON__Q6NXH9	N	Contam
24-2_z220	ARS016	1	CON__Q6NXH9	Q	Contam
24-1_z221	ARS016	1	sp|P67976|LACB_SHEEP	N	BLG
24-1_z221	ARS016	1	sp|P67976|LACB_SHEEP	N	BLG
24-1_z221	ARS016	1	CON__P02754	Q	BLG
10b_z224	?	1	CON__P13645	N	Contam
10b_z224	?	1	CON__P13645	N	Contam
10b_z224	?	1	CON__P02533	Q	Contam
10b_z224	?	1	CON__P02533	N	Contam
10b_z224	?	1	CON__P02533	N	Contam
10b_z224	?	1	CON__P00761	Q	Contam
10b_z224	?	1	CON__P00761	N	Contam
10b_z224	?	1	CON__P00761	N	Contam
10b_z224	?	1	CON__P00761	Q	Contam
10b_z224	?	1	CON__P00761	N	Contam
10b_z224	?	1	CON__P00761	N	Contam
10b_z224	?	1	CON__P00761	N	Contam
10b_z224	?	1	CON__P00761	Q	Contam
10b_z224	?	1	CON__P00761	N	Contam
10b_z224	?	1	CON__P04264	N	Contam
10b_z224	?	1	CON__P04264	Q	Contam
10b_z224	?	1	CON__P04264	Q	Contam
10b_z224	?	1	CON__P04264	N	Contam
10b_z224	?	1	CON__P04264	N	Contam
10b_z224	?	1	CON__P04264	Q	Contam
10b_z224	?	1	CON__P04264	Q	Contam
12b_z223	ARS009	1	CON__P13645	N	Contam
12b_z223	ARS009	1	CON__P00761	N	Contam
12b_z223	ARS009	1	CON__P00761	Q	Contam
12b_z223	ARS009	1	CON__P00761	N	Contam
12b_z223	ARS009	1	CON__P00761	N	Contam
12b_z223	ARS009	1	CON__P00761	N	Contam
12b_z223	ARS009	0.9805893504	CON__P00761	N	Contam
12b_z223	ARS009	1	CON__P00761	N	Contam
12b_z223	ARS009	1	CON__P00761	N	Contam
12b_z223	ARS009	1	CON__P00761	N	Contam
12b_z223	ARS009	1	CON__P04264	Q	Contam
12b_z223	ARS009	1	CON__P04264	Q	Contam
12b_z223	ARS009	1	CON__P04264	N	Contam
12b_z223	ARS009	1	CON__P04264	Q	Contam
12b_z223	ARS009	1	CON__P04264	N	Contam
12b_z223	ARS009	1	CON__P04264	N	Contam
12b_z223	ARS009	1	CON__P04264	Q	Contam
12b_z223	ARS009	1	CON__P04264	Q	Contam
12b_z223	ARS009	1	CON__P07477	N	Contam
12b_z223	ARS009	0	CON__P07477	N	Contam
24-1_z221	ARS016	1	CON__Q6NXH9	N	Contam
24-1_z221	ARS016	1	CON__Q6NXH9	Q	Contam
24-1_z221	ARS016	0.525314695	CON__P02754	Q	BLG
24-1_z221	ARS016	0.6245682361	CON__P02754	Q	BLG
24-1_z221	ARS016	0.7007028321	CON__P02754	Q	BLG
24-1_z221	ARS016	1	CON__P02754	Q	BLG
24-1_z221	ARS016	0.1831248447	sp|P67976|LACB_SHEEP	Q	BLG
24-1_z221	ARS016	1	sp|P02669|CASK_SHEEP	N	Casein
24-1_z221	ARS016	1	sp|P02669|CASK_SHEEP	Q	Casein
24-1_z221	ARS016	1	sp|P02669|CASK_SHEEP	Q	Casein
24-1_z221	ARS016	1	sp|P02669|CASK_SHEEP	Q	Casein
24-2_z220	ARS016	0	CON__P02754	N	BLG
24-2_z220	ARS016	1	sp|P67976|LACB_SHEEP	N	BLG
24-2_z220	ARS016	1	sp|P67976|LACB_SHEEP	N	BLG
24-2_z220	ARS016	0	CON__P02754	Q	BLG
24-1_z221	ARS016	1	CON__P00761	Q	Contam
24-1_z221	ARS016	0.9928101074	CON__P00761	N	Contam
24-1_z221	ARS016	1	CON__P00761	N	Contam
24-1_z221	ARS016	1	CON__P00761	N	Contam
24-1_z221	ARS016	1	CON__P00761	N	Contam
24-1_z221	ARS016	1	CON__P00761	N	Contam
24-1_z221	ARS016	1	CON__P00761	N	Contam
24-1_z221	ARS016	1	CON__P00761	N	Contam
24-1_z221	ARS016	1	CON__P35908v2	N	Contam
24-1_z221	ARS016	1	CON__P35908v2	Q	Contam
24-1_z221	ARS016	1	CON__P35908v2	Q	Contam
24-1_z221	ARS016	1	CON__P35908v2	Q	Contam
24-1_z221	ARS016	1	CON__P35908v2	Q	Contam
24-1_z221	ARS016	1	CON__P35908v2	N	Contam
24-1_z221	ARS016	1	CON__P35908v2	Q	Contam
24-1_z221	ARS016	1	CON__P35908v2	N	Contam
24-1_z221	ARS016	1	CON__P35908v2	Q	Contam
24-1_z221	ARS016	0.6688045442	CON__P04258	N	Contam
24-1_z221	ARS016	0.7497863212	CON__P04258	N	Contam
24-1_z221	ARS016	0	CON__P04258	Q	Contam
24-1_z221	ARS016	0.777549619	CON__P04258	Q	Contam
24-1_z221	ARS016	1	CON__P04258	Q	Contam
24-1_z221	ARS016	0.4294427548	CON__P04258	Q	Contam
24-1_z221	ARS016	0	CON__P04258	N	Contam
24-1_z221	ARS016	1	CON__P04258	Q	Contam
24-1_z221	ARS016	0.6128019177	CON__P04258	Q	Contam
24-1_z221	ARS016	1	CON__P04258	Q	Contam
24-1_z221	ARS016	1	CON__Q2UVX4	Q	Contam
24-1_z221	ARS016	1	CON__P02768-1	N	Contam
24-1_z221	ARS016	0.3998765155	CON__P02768-1	N	Contam
24-1_z221	ARS016	0.6465886659	CON__P02768-1	Q	Contam
24-1_z221	ARS016	0.2169467574	CON__P02768-1	N	Contam
24-1_z221	ARS016	1	CON__P02768-1	Q	Contam
24-1_z221	ARS016	0.8598514028	CON__P02768-1	Q	Contam
24-1_z221	ARS016	0	CON__P02768-1	Q	Contam
24-1_z221	ARS016	1	CON__P02768-1	Q	Contam
24-1_z221	ARS016	1	CON__P02768-1	Q	Contam
24-1_z221	ARS016	0.5519889335	CON__P02768-1	N	Contam
24-1_z221	ARS016	1	CON__P35527	Q	Contam
24-1_z221	ARS016	1	CON__P35527	N	Contam
24-1_z221	ARS016	1	CON__P35527	Q	Contam
24-1_z221	ARS016	1	CON__P35527	Q	Contam
24-1_z221	ARS016	1	CON__P13645	N	Contam
24-1_z221	ARS016	1	CON__P13645	N	Contam
24-1_z221	ARS016	1	CON__P13645	N	Contam
24-1_z221	ARS016	1	CON__P13645	N	Contam
24-1_z221	ARS016	1	CON__P13645	Q	Contam
24-1_z221	ARS016	1	CON__P13645	Q	Contam
24-1_z221	ARS016	1	CON__P13645	N	Contam
24-2_z220	ARS016	1	CON__P02754	Q	BLG
24-2_z220	ARS016	0.2520588783	CON__P02754	Q	BLG
24-2_z220	ARS016	0	sp|P67976|LACB_SHEEP	Q	BLG
24-1_z221	ARS016	1	CON__P04264	N	Contam
24-1_z221	ARS016	1	CON__P04264	Q	Contam
24-1_z221	ARS016	1	CON__P04264	N	Contam
24-1_z221	ARS016	1	CON__P04264	Q	Contam
24-1_z221	ARS016	1	CON__P04264	N	Contam
24-1_z221	ARS016	1	CON__P04264	N	Contam
24-1_z221	ARS016	1	CON__P04264	Q	Contam
24-1_z221	ARS016	1	CON__P04264	Q	Contam
24-1_z221	ARS016	1	CON__P04264	N	Contam
27_Z583	ARS018	1	CON__Q7Z3Y7	Q	Contam
27_Z583	ARS018	1	CON__Q7Z3Y7	Q	Contam
27_Z583	ARS018	1	sp|P18626|CASA1_CAPHI	Q	Contam
27_Z583	ARS018	1	CON__P35527	Q	Contam
27_Z583	ARS018	1	CON__P35527	N	Contam
27_Z583	ARS018	1	CON__P35527	Q	Contam
27_Z583	ARS018	1	CON__P35527	Q	Contam
27_Z583	ARS018	1	CON__P35908v2	Q	Contam
27_Z583	ARS018	1	CON__P35908v2	N	Contam
27_Z583	ARS018	1	CON__P35908v2	N	Contam
27_Z583	ARS018	1	CON__Q28194	Q	Contam
27_Z583	ARS018	1	CON__P04258	N	Contam
27_Z583	ARS018	0.6932139867	CON__P04258	Q	Contam
27_Z583	ARS018	0.7901181872	CON__P04258	Q	Contam
27_Z583	ARS018	1	CON__P04258	Q	Contam
27_Z583	ARS018	0.3067860133	CON__P04258	Q	Contam
27_Z583	ARS018	1	CON__P02768-1	N	Contam
27_Z583	ARS018	0.2014056568	CON__P02768-1	N	Contam
27_Z583	ARS018	1	CON__P02768-1	Q	Contam
27_Z583	ARS018	1	CON__P02768-1	Q	Contam
27_Z583	ARS018	1	CON__P02768-1	Q	Contam
27_Z583	ARS018	1	CON__P02768-1	Q	Contam
27_Z583	ARS018	1	CON__P00735	Q	Contam
27_Z583	ARS018	1	CON__P13645	N	Contam
27_Z583	ARS018	1	CON__P13645	Q	Contam
27_Z583	ARS018	1	CON__P13645	Q	Contam
27_Z583	ARS018	1	CON__P13645	Q	Contam
24-3_z226	ARS016	0	CON__P02754	N	BLG
24-3_z226	ARS016	0	CON__P02754	N	BLG
24-3_z226	ARS016	1	CON__P02754	N	BLG
24-3_z226	ARS016	1	sp|P67976|LACB_SHEEP	N	BLG
24-3_z226	ARS016	0.6891159157	sp|P67976|LACB_SHEEP	N	BLG
27_Z583	ARS018	1	CON__P04264	N	Contam
27_Z583	ARS018	1	CON__P04264	Q	Contam
27_Z583	ARS018	1	CON__P04264	Q	Contam
27_Z583	ARS018	1	CON__P04264	Q	Contam
27_Z583	ARS018	1	CON__P04264	Q	Contam
27_Z583	ARS018	1	CON__P04264	N	Contam
27_Z583	ARS018	1	CON__P04264	N	Contam
27_Z583	ARS018	1	CON__P04264	N	Contam
27_Z583	ARS018	1	CON__P04264	Q	Contam
27_Z583	ARS018	1	CON__P04264	Q	Contam
27_Z583	ARS018	1	CON__P04264	Q	Contam
27_Z583	ARS018	1	CON__P04264	N	Contam
24-3_z226	ARS016	1	CON__Q6NTB9	N	Contam
24-3_z226	ARS016	1	CON__Q6NTB9	N	Contam
24-3_z226	ARS016	1	CON__P02754	Q	BLG
24-3_z226	ARS016	1	CON__P02754	Q	BLG
24-3_z226	ARS016	0.6891159157	sp|P67976|LACB_SHEEP	Q	BLG
25_Z579	ARS017	0	CON__P02754	N	BLG
25_Z579	ARS017	0	CON__P02754	N	BLG
24-3_z226	ARS016	1	CON__P35527	Q	Contam
24-3_z226	ARS016	1	CON__P35527	N	Contam
24-3_z226	ARS016	1	CON__P35527	N	Contam
24-3_z226	ARS016	1	CON__P35527	N	Contam
24-3_z226	ARS016	1	CON__P35527	N	Contam
24-3_z226	ARS016	1	CON__P35908v2	N	Contam
24-3_z226	ARS016	1	CON__P00761	N	Contam
24-3_z226	ARS016	1	CON__P00761	Q	Contam
24-3_z226	ARS016	1	CON__P00761	N	Contam
24-3_z226	ARS016	1	CON__P00761	N	Contam
24-3_z226	ARS016	1	CON__P00761	N	Contam
24-3_z226	ARS016	1	CON__P00761	N	Contam
24-3_z226	ARS016	1	CON__P00761	N	Contam
24-3_z226	ARS016	1	CON__P00761	N	Contam
24-3_z226	ARS016	1	CON__P00761	N	Contam
24-3_z226	ARS016	1	CON__P02533	Q	Contam
24-3_z226	ARS016	1	CON__P02533	N	Contam
24-3_z226	ARS016	0	CON__Q3SX28	Q	Contam
24-3_z226	ARS016	0.5707289019	CON__Q3SX28	Q	Contam
24-3_z226	ARS016	1	CON__P13645	Q	Contam
24-3_z226	ARS016	1	CON__P13645	Q	Contam
24-3_z226	ARS016	1	CON__P13645	Q	Contam
24-3_z226	ARS016	1	CON__P13645	N	Contam
24-3_z226	ARS016	1	CON__P13645	N	Contam
24-3_z226	ARS016	1	CON__Q6NXH9	N	Contam
24-3_z226	ARS016	1	CON__Q6NXH9	N	Contam
24-3_z226	ARS016	1	CON__Q6NXH9	Q	Contam
24-3_z226	ARS016	0	CON__Q6NXH9	Q	Contam
25_Z579	ARS017	1	sp|P67976|LACB_SHEEP	N	BLG
25_Z579	ARS017	1	sp|P67976|LACB_SHEEP	Q	BLG
25_Z579	ARS017	0	sp|P67976|LACB_SHEEP	Q	BLG
24-3_z226	ARS016	1	CON__P04264	N	Contam
24-3_z226	ARS016	1	CON__P04264	Q	Contam
24-3_z226	ARS016	1	CON__P04264	N	Contam
24-3_z226	ARS016	1	CON__P04264	Q	Contam
24-3_z226	ARS016	1	CON__P04264	N	Contam
24-3_z226	ARS016	1	CON__P04264	Q	Contam
24-3_z226	ARS016	1	CON__P04264	N	Contam
24-3_z226	ARS016	1	CON__P04264	Q	Contam
24-3_z226	ARS016	1	CON__P04264	Q	Contam
24-3_z226	ARS016	1	CON__P04264	Q	Contam
24-3_z226	ARS016	1	CON__P04264	N	Contam
24-3_z226	ARS016	1	CON__P04264	Q	Contam
24-3_z226	ARS016	1	CON__P04264	Q	Contam
24-3_z226	ARS016	1	CON__P04264	Q	Contam
24-3_z226	ARS016	1	CON__P04264	N	Contam
24-3_z226	ARS016	1	CON__P04264	Q	Contam
24-3_z226	ARS016	1	CON__P04264	N	Contam
24-3_z226	ARS016	1	CON__P04264	Q	Contam
24-3_z226	ARS016	1	CON__P04264	N	Contam
24-3_z226	ARS016	1	CON__P04264	Q	Contam
24-3_z226	ARS016	1	CON__P04264	N	Contam
24-3_z226	ARS016	1	CON__P04264	Q	Contam
22c_z222	ARS014	1	CON__P35527	N	Contam
22c_z222	ARS014	1	CON__P35527	Q	Contam
22c_z222	ARS014	1	CON__P13645	Q	Contam
22c_z222	ARS014	1	CON__P13645	Q	Contam
22c_z222	ARS014	1	CON__P13645	Q	Contam
22c_z222	ARS014	1	CON__P13645	N	Contam
22c_z222	ARS014	1	CON__P13645	N	Contam
22c_z222	ARS014	1	CON__P00761	N	Contam
22c_z222	ARS014	0.9903369642	CON__P00761	Q	Contam
22c_z222	ARS014	1	CON__P00761	N	Contam
22c_z222	ARS014	1	CON__P00761	N	Contam
22c_z222	ARS014	1	CON__P00761	N	Contam
22c_z222	ARS014	1	CON__P00761	N	Contam
22c_z222	ARS014	1	CON__P00761	N	Contam
22c_z222	ARS014	1	CON__P00761	N	Contam
22c_z222	ARS014	0	CON__Q28194	N	Contam
22c_z222	ARS014	0	CON__P02768-1	N	Contam
22c_z222	ARS014	1	CON__P02768-1	Q	Contam
22c_z222	ARS014	0	CON__P02768-1	N	Contam
22c_z222	ARS014	0.8634085867	CON__P02768-1	Q	Contam
22c_z222	ARS014	0	CON__P02768-1	Q	Contam
22c_z222	ARS014	1	CON__P02768-1	N	Contam
22c_z222	ARS014	0	CON__P41361	N	Contam
22c_z222	ARS014	1	CON__P41361	N	Contam
22c_z222	ARS014	0	CON__P41361	N	Contam
22c_z222	ARS014	1	CON__P41361	N	Contam
22c_z222	ARS014	1	CON__P04264	Q	Contam
22c_z222	ARS014	1	CON__P04264	Q	Contam
22c_z222	ARS014	1	CON__P04264	N	Contam
22c_z222	ARS014	1	CON__P04264	Q	Contam
22c_z222	ARS014	1	CON__P04264	Q	Contam
27_Z583	ARS018	1	sp|P67976|LACB_SHEEP	N	BLG
27_Z583	ARS018	1	sp|P67976|LACB_SHEEP	N	BLG
25_Z579	ARS017	0	CON__P01030	Q	Contam
25_Z579	ARS017	0	CON__P01030	Q	Contam
25_Z579	ARS017	1	CON__P13645	N	Contam
25_Z579	ARS017	1	CON__P13645	N	Contam
25_Z579	ARS017	1	CON__P13645	N	Contam
25_Z579	ARS017	1	CON__P13645	N	Contam
25_Z579	ARS017	1	CON__P13645	Q	Contam
25_Z579	ARS017	1	CON__P13645	Q	Contam
25_Z579	ARS017	1	CON__P13645	N	Contam
25_Z579	ARS017	1	CON__P13645	Q	Contam
25_Z579	ARS017	1	CON__P13645	Q	Contam
25_Z579	ARS017	1	CON__P13645	N	Contam
25_Z579	ARS017	1	CON__P13645	Q	Contam
25_Z579	ARS017	1	CON__P13645	Q	Contam
25_Z579	ARS017	1	CON__P13645	N	Contam
25_Z579	ARS017	1	CON__P13645	N	Contam
25_Z579	ARS017	1	CON__P13645	Q	Contam
25_Z579	ARS017	1	CON__P13645	Q	Contam
25_Z579	ARS017	1	CON__P13645	Q	Contam
25_Z579	ARS017	1	CON__P13645	N	Contam
25_Z579	ARS017	1	CON__P13645	Q	Contam
25_Z579	ARS017	1	CON__P13645	Q	Contam
25_Z579	ARS017	1	CON__P13645	Q	Contam
25_Z579	ARS017	1	CON__P13645	Q	Contam
25_Z579	ARS017	1	CON__P13645	N	Contam
25_Z579	ARS017	1	CON__P13645	Q	Contam
25_Z579	ARS017	1	CON__P35527	Q	Contam
25_Z579	ARS017	1	CON__P35527	N	Contam
25_Z579	ARS017	1	CON__P35527	Q	Contam
25_Z579	ARS017	1	CON__P35527	N	Contam
25_Z579	ARS017	1	CON__P35527	Q	Contam
25_Z579	ARS017	1	CON__P35527	N	Contam
25_Z579	ARS017	1	CON__P35527	Q	Contam
25_Z579	ARS017	1	CON__P35527	Q	Contam
25_Z579	ARS017	1	CON__P35527	Q	Contam
25_Z579	ARS017	1	CON__P35527	N	Contam
25_Z579	ARS017	1	CON__P35527	Q	Contam
25_Z579	ARS017	1	CON__P35527	Q	Contam
25_Z579	ARS017	1	CON__P35527	N	Contam
25_Z579	ARS017	1	CON__P35527	Q	Contam
25_Z579	ARS017	1	CON__P35527	N	Contam
25_Z579	ARS017	1	CON__P35527	Q	Contam
25_Z579	ARS017	1	CON__P35527	Q	Contam
25_Z579	ARS017	1	CON__P35527	N	Contam
25_Z579	ARS017	1	CON__P35527	N	Contam
25_Z579	ARS017	1	CON__P35908v2	Q	Contam
25_Z579	ARS017	1	CON__P35908v2	Q	Contam
25_Z579	ARS017	1	CON__P35908v2	Q	Contam
25_Z579	ARS017	1	CON__P35908v2	N	Contam
25_Z579	ARS017	1	CON__P35908v2	N	Contam
25_Z579	ARS017	1	CON__P02768-1	N	Contam
25_Z579	ARS017	1	CON__P02768-1	N	Contam
25_Z579	ARS017	1	CON__P02768-1	N	Contam
25_Z579	ARS017	1	CON__P02768-1	Q	Contam
25_Z579	ARS017	1	CON__P02768-1	Q	Contam
25_Z579	ARS017	0	CON__P02768-1	N	Contam
25_Z579	ARS017	0	CON__P02768-1	Q	Contam
25_Z579	ARS017	1	CON__P02768-1	Q	Contam
27_Z583	ARS018	1	sp|P67976|LACB_SHEEP	Q	BLG
27_Z583	ARS018	0.3638088371	sp|P67976|LACB_SHEEP	Q	BLG
27_Z583	ARS018	0.8665985011	sp|P67976|LACB_SHEEP	Q	BLG
25_Z579	ARS017	1	CON__P13717	Q	Contam
25_Z579	ARS017	0	CON__P13717	N	Contam
25_Z579	ARS017	1	CON__P04264	Q	Contam
25_Z579	ARS017	1	CON__P04264	N	Contam
25_Z579	ARS017	1	CON__P04264	Q	Contam
25_Z579	ARS017	1	CON__P04264	N	Contam
25_Z579	ARS017	1	CON__P04264	N	Contam
25_Z579	ARS017	1	CON__P04264	N	Contam
25_Z579	ARS017	1	CON__P04264	Q	Contam
25_Z579	ARS017	1	CON__P04264	N	Contam
25_Z579	ARS017	1	CON__P04264	N	Contam
25_Z579	ARS017	1	CON__P04264	Q	Contam
25_Z579	ARS017	1	CON__P04264	N	Contam
25_Z579	ARS017	1	CON__P04264	Q	Contam
25_Z579	ARS017	1	CON__P04264	Q	Contam
25_Z579	ARS017	1	CON__P04264	N	Contam
