# Supplementary material for: Assessing the degradation of ancient milk proteins through site-specific deamidation patterns
Source: Sci Rep. 2021 Apr 8;11:7795. doi: 10.1038/s41598-021-87125-x (PMC8032661; doi:10.1038/s41598-021-87125-x)
Supplement: Supplementary file 3 — Supplementary Information 3. [file 41598_2021_87125_MOESM3_ESM.zip › Mays2018-deamResults/Site-Specific_results.csv]

File ID	ID	RelNonDeam	Half-time	Size	Protein
SK8101p_1	SK8101	1	4300	nan	sp|P02662|CASA1_BOVIN
SK8101s	SK8101	0.3957328274	1900	517.7518754	sp|P67976|LACB_SHEEP
SK8101s	SK8101	0.4701959536	5200	517.7518754	sp|P67976|LACB_SHEEP
VVH02	SK8101	0.181955882	1900	504.9782245	sp|P67976|LACB_SHEEP
VVH02	SK8101	0.598573089	5200	504.9782245	sp|P67976|LACB_SHEEP
VVH02	SK8101	0.7967393724	-1	504.9782245	sp|P67976|LACB_SHEEP
VVH02	SK8101	0	5200	403.6515913	sp|P02754|LACB_BOVIN
SK8102s	SK8102	0	94.5	1000	tr|D2KAS0|D2KAS0_HORSE
SK8102s	SK8102	0	8100	159.4801549	tr|D2KAS0|D2KAS0_HORSE
SK8102s	SK8102	0	391	159.4801549	tr|D2KAS0|D2KAS0_HORSE
SK8102s	SK8102	0.5326817349	1900	130.7637948	sp|P67976|LACB_SHEEP
SK8102s	SK8102	1	5200	130.7637948	sp|P67976|LACB_SHEEP
VVH03	SK8102	0.3209630468	1900	404.1862611	sp|P67976|LACB_SHEEP
VVH03	SK8102	0.3443128776	5200	404.1862611	sp|P67976|LACB_SHEEP
VVH03	SK8102	0.8392087971	-1	404.1862611	sp|P67976|LACB_SHEEP
VVH03	SK8102	1	2100	203.7682887	sp|P02754|LACB_BOVIN
VVH03	SK8102	1	5200	203.7682887	sp|P02754|LACB_BOVIN
SK8301s	SK8301	0.2578457053	5200	657.6760068	sp|P02754|LACB_BOVIN
SK8301s	SK8301	1	6100	100	sp|P02754|LACB_BOVIN
SK8301s	SK8301	0.7496921358	-1	657.6760068	sp|P02754|LACB_BOVIN
SK8301s	SK8301	0.4139973242	5200	264.2695926	sp|P02754|LACB_BOVIN
SK8301s	SK8301	0.4895761813	2100	657.6760068	sp|P02754|LACB_BOVIN
SK8301s	SK8301	1	800	100	sp|P02754|LACB_BOVIN
VVH04	SK8301	0.3326082883	2100	648.8161869	sp|P02754|LACB_BOVIN
VVH04	SK8301	0	5200	648.8161869	sp|P02754|LACB_BOVIN
VVH04	SK8301	0.5937976626	-1	648.8161869	sp|P02754|LACB_BOVIN
VVH04	SK8301	0.2166928082	5200	374.7789602	sp|P02754|LACB_BOVIN
