# Supplementary material for: Assessing the degradation of ancient milk proteins through site-specific deamidation patterns
Source: Sci Rep. 2021 Apr 8;11:7795. doi: 10.1038/s41598-021-87125-x (PMC8032661; doi:10.1038/s41598-021-87125-x)
Supplement: Supplementary file 3 — Supplementary Information 3. [file 41598_2021_87125_MOESM3_ESM.zip › Mays2018-deamResults/Bulk_fine_grain_results.csv]

File ID	ID	RelNonDeam	Protein	AA
SK8101p_1	SK8101	1	sp|P02662|CASA1_BOVIN	Q
SK8101s	SK8101	0.4701959536	sp|P67976|LACB_SHEEP	Q
SK8101s	SK8101	0.3957328274	sp|P67976|LACB_SHEEP	Q
SK8101s	SK8101	0.8406232222	sp|P67976|LACB_SHEEP	N
VVH02	SK8101	0.598573089	sp|P67976|LACB_SHEEP	Q
VVH02	SK8101	0.181955882	sp|P67976|LACB_SHEEP	Q
VVH02	SK8101	0.7967393724	sp|P67976|LACB_SHEEP	N
VVH02	SK8101	0	sp|P02754|LACB_BOVIN	Q
SK8102s	SK8102	0	tr|D2KAS0|D2KAS0_HORSE	N
SK8102s	SK8102	0	tr|D2KAS0|D2KAS0_HORSE	N
SK8102s	SK8102	0	tr|D2KAS0|D2KAS0_HORSE	Q
SK8102s	SK8102	1	sp|P67976|LACB_SHEEP	Q
SK8102s	SK8102	0.5326817349	sp|P67976|LACB_SHEEP	Q
SK8102s	SK8102	1	sp|P67976|LACB_SHEEP	N
VVH03	SK8102	0.3443128776	sp|P67976|LACB_SHEEP	Q
VVH03	SK8102	0.3209630468	sp|P67976|LACB_SHEEP	Q
VVH03	SK8102	0.8392087971	sp|P67976|LACB_SHEEP	N
VVH03	SK8102	1	sp|P02754|LACB_BOVIN	Q
VVH03	SK8102	1	sp|P02754|LACB_BOVIN	N
VVH03	SK8102	1	sp|P02754|LACB_BOVIN	Q
SK8301s	SK8301	0.7496921358	sp|P02754|LACB_BOVIN	N
SK8301s	SK8301	0.4139973242	sp|P02754|LACB_BOVIN	Q
SK8301s	SK8301	1	sp|P02754|LACB_BOVIN	Q
SK8301s	SK8301	0.2578457053	sp|P02754|LACB_BOVIN	Q
SK8301s	SK8301	1	sp|P02754|LACB_BOVIN	Q
SK8301s	SK8301	0.4895761813	sp|P02754|LACB_BOVIN	Q
VVH04	SK8301	0	sp|P02754|LACB_BOVIN	Q
VVH04	SK8301	0.2166928082	sp|P02754|LACB_BOVIN	Q
VVH04	SK8301	0.5937976626	sp|P02754|LACB_BOVIN	N
VVH04	SK8301	0.3326082883	sp|P02754|LACB_BOVIN	Q
