# Supplementary material for: Assessing the degradation of ancient milk proteins through site-specific deamidation patterns
Source: Sci Rep. 2021 Apr 8;11:7795. doi: 10.1038/s41598-021-87125-x (PMC8032661; doi:10.1038/s41598-021-87125-x)
Supplement: Supplementary file 3 — Supplementary Information 3. [file 41598_2021_87125_MOESM3_ESM.zip › MilkPowder-deamResults/Site-Specific_results.csv]

Half-time	RelNonDeam	Size	Sample	Protein
5800	0.0	550.0	Default	sp|P04653|CASA1_SHEEP
-1	0.0	100.0	Default	sp|P04653|CASA1_SHEEP
-1	0.0	100.0	Default	sp|P04653|CASA1_SHEEP
-1	1.0	133.07174615080052	Default	sp|P02668|CASK_BOVIN
-1	0.9993942590112966	128.8832862040174	Default	sp|P02668|CASK_BOVIN
-1	0.996510701426829	132.18200481765405	Default	sp|P02668|CASK_BOVIN
46.3	1.0	100.42372360722594	Default	sp|P02668|CASK_BOVIN
-1	1.0	128.5574808364545	Default	sp|P02668|CASK_BOVIN
45.7	0.9238611784471632	121.12706523202547	Default	sp|P02668|CASK_BOVIN
-1	1.0	128.5574808364545	Default	sp|P02668|CASK_BOVIN
9300	0.9306448920473751	101.58491067737147	Default	sp|P02668|CASK_BOVIN
92.6	0.9445353346553539	133.9672060573431	Default	sp|P02668|CASK_BOVIN
6200	1.0	121.96524487275842	Default	sp|P02668|CASK_BOVIN
4100	0.8450146925815576	101.93334269360433	Default	sp|P02668|CASK_BOVIN
16000	0.9978810502669557	119.97728833040611	Default	sp|P02668|CASK_BOVIN
10000	1.0	128.5574808364545	Default	sp|P02668|CASK_BOVIN
-1	1.0	127.38310866723468	Default	sp|P02668|CASK_BOVIN
-1	0.9998621034708046	128.5574808364545	Default	sp|P02668|CASK_BOVIN
-1	0.7350080698658075	128.8832862040174	Default	sp|P02668|CASK_BOVIN
8200	0.9931581513920376	120.03949276265169	Default	sp|P02668|CASK_BOVIN
12000	0.6949068522944591	144.72477459191543	Default	sp|P02668|CASK_BOVIN
104	1.0	1000.0	Default	sp|P67976|LACB_SHEEP
48.3	1.0	100.0	Default	sp|P67976|LACB_SHEEP
6100	1.0	1000.0	Default	sp|P67976|LACB_SHEEP
300	0.0	100.0	Default	sp|P07380|LACB2_HORSE
10	0.0	100.0	Default	sp|P07380|LACB2_HORSE
-1	1.0	129.83206836827054	Default	sp|P02663|CASA2_BOVIN
-1	0.7994730488062274	167.23360463938235	Default	sp|P02663|CASA2_BOVIN
22.5	0.9733653145326455	132.76524590328722	Default	sp|P02663|CASA2_BOVIN
6600	1.0	109.67841192866166	Default	sp|P02663|CASA2_BOVIN
15.7	0.9427376321276949	103.14729242201172	Default	sp|P02663|CASA2_BOVIN
4300	1.0	102.91333125557478	Default	sp|P02663|CASA2_BOVIN
73.9	0.9313473187539727	136.39428032104362	Default	sp|P02663|CASA2_BOVIN
-1	0.9393384008386246	109.67841192866166	Default	sp|P02663|CASA2_BOVIN
116	0.9216917452606936	133.13880140534147	Default	sp|P02663|CASA2_BOVIN
7200	1.0	100.51199523034055	Default	sp|P02663|CASA2_BOVIN
71.1	1.0	101.64349754063616	Default	sp|P02663|CASA2_BOVIN
850	1.0	109.7809322451209	Default	sp|P02663|CASA2_BOVIN
12000	1.0	110.26680898630356	Default	sp|P02663|CASA2_BOVIN
7400	1.0	100.50734425363389	Default	sp|P02663|CASA2_BOVIN
7500	1.0	155.62662975317375	Default	sp|P02663|CASA2_BOVIN
80.9	0.8520160698946133	101.25669052668252	Default	sp|P02663|CASA2_BOVIN
36.8	1.0	100.93677598757455	Default	sp|P02663|CASA2_BOVIN
8100	1.0	100.93677598757455	Default	sp|P02663|CASA2_BOVIN
59.6	1.0	100.13976501827531	Default	sp|P02663|CASA2_BOVIN
-1	1.0	167.23360463938235	Default	sp|P02663|CASA2_BOVIN
75.7	0.9332352967449868	179.58944360189645	Default	sp|P02663|CASA2_BOVIN
4000	1.0	100.50734425363389	Default	sp|P02663|CASA2_BOVIN
68.3	1.0	100.35247081281187	Default	sp|P02663|CASA2_BOVIN
10000	0.9899527175363889	140.25249250797393	Default	sp|P02663|CASA2_BOVIN
10000	1.0	112.67095788085163	Default	sp|P02663|CASA2_BOVIN
5800	1.0	106.45236005323002	Default	sp|P02662|CASA1_BOVIN
4600	1.0	100.12651489799124	Default	sp|P02662|CASA1_BOVIN
-1	1.0	101.17328865689338	Default	sp|P02662|CASA1_BOVIN
-1	0.9836136729999833	110.91984392360956	Default	sp|P02662|CASA1_BOVIN
56.7	0.23455814759674753	100.18333495821271	Default	sp|P02662|CASA1_BOVIN
6800	0.8892301768970785	110.51859218626811	Default	sp|P02662|CASA1_BOVIN
-1	1.0	101.17328865689338	Default	sp|P02662|CASA1_BOVIN
15.7	0.9439537806802293	100.52694873007522	Default	sp|P02662|CASA1_BOVIN
6100	1.0	100.18543055249957	Default	sp|P02662|CASA1_BOVIN
850	0.9778508194763742	111.43012260891243	Default	sp|P02662|CASA1_BOVIN
8400	1.0	100.3502066704884	Default	sp|P02662|CASA1_BOVIN
75.7	0.9418921861535805	110.34105686571992	Default	sp|P02662|CASA1_BOVIN
116	0.9997060199066705	110.69899109863172	Default	sp|P02662|CASA1_BOVIN
4300	1.0	123.98427878005295	Default	sp|P02662|CASA1_BOVIN
7800	1.0	100.70572420895529	Default	sp|P02662|CASA1_BOVIN
18.9	0.9278185369149383	106.56251407383655	Default	sp|P02662|CASA1_BOVIN
7100	1.0	100.6810439441954	Default	sp|P02662|CASA1_BOVIN
-1	1.0	100.5872974685884	Default	sp|P02662|CASA1_BOVIN
-1	0.9984034957226275	111.14284251119257	Default	sp|P02662|CASA1_BOVIN
8300	1.0	307.62583032189536	Default	sp|P33048|CASB_CAPHI
6200	1.0	739.1277492795807	Default	sp|P33048|CASB_CAPHI
226	1.0	129.68581846195775	Default	sp|P02666|CASB_BOVIN
-1	1.0	108.85766324869826	Default	sp|P02666|CASB_BOVIN
4200	1.0	121.08442487255302	Default	sp|P02666|CASB_BOVIN
6200	1.0	172.37871114546198	Default	sp|P02666|CASB_BOVIN
5500	1.0	107.72161574206557	Default	sp|P02666|CASB_BOVIN
-1	1.0	173.52912510474812	Default	sp|P02666|CASB_BOVIN
6000	1.0	105.59495430084193	Default	sp|P02666|CASB_BOVIN
8300	0.998974110105645	178.29936977913553	Default	sp|P02666|CASB_BOVIN
5100	1.0	126.10052378875068	Default	sp|P02666|CASB_BOVIN
116	1.0	100.94415097003423	Default	sp|P02666|CASB_BOVIN
7800	0.9976667220928265	157.91458953497374	Default	sp|P02666|CASB_BOVIN
11000	1.0	103.90833618120287	Default	sp|P02666|CASB_BOVIN
5900	1.0	200.5892357108667	Default	sp|P02666|CASB_BOVIN
18.9	1.0	108.85766324869826	Default	sp|P02666|CASB_BOVIN
-1	1.0	162.32691278155136	Default	sp|P02666|CASB_BOVIN
10000	1.0	106.8385762387723	Default	sp|P02666|CASB_BOVIN
-1	0.996339030927662	167.45445578023643	Default	sp|P02666|CASB_BOVIN
4000	1.0	102.73823930237835	Default	sp|P02666|CASB_BOVIN
6400	1.0	106.82960278635123	Default	sp|P02666|CASB_BOVIN
4600	1.0	102.25806394834315	Default	sp|P02666|CASB_BOVIN
6100	1.0	100.27801946549388	Default	sp|P02754|LACB_BOVIN
5200	0.9000192750655241	104.33158862349826	Default	sp|P02754|LACB_BOVIN
4000	1.0	171.15469660787238	Default	sp|P02754|LACB_BOVIN
6100	1.0	109.370263229926	Default	sp|P02754|LACB_BOVIN
6100	1.0	106.8427546367361	Default	sp|P02754|LACB_BOVIN
-1	0.9691052665559601	104.22236463543848	Default	sp|P02754|LACB_BOVIN
5200	1.0	107.15294740320235	Default	sp|P02754|LACB_BOVIN
15.7	0.2844494928340441	109.9325372546719	Default	sp|P02754|LACB_BOVIN
75.7	0.9567864388722515	122.70992112281493	Default	sp|P02754|LACB_BOVIN
50.2	1.0	122.70992112281493	Default	sp|P02754|LACB_BOVIN
5700	0.9982989776904382	104.50519328087346	Default	sp|P02754|LACB_BOVIN
1.14	0.360600306334787	104.50519328087346	Default	sp|P02754|LACB_BOVIN
2100	0.8108389565695786	104.63665160528097	Default	sp|P02754|LACB_BOVIN
800	1.0	109.02042500415956	Default	sp|P02754|LACB_BOVIN
