# Supplementary material for: Assessing the degradation of ancient milk proteins through site-specific deamidation patterns
Source: Sci Rep. 2021 Apr 8;11:7795. doi: 10.1038/s41598-021-87125-x (PMC8032661; doi:10.1038/s41598-021-87125-x)
Supplement: Supplementary file 3 — Supplementary Information 3. [file 41598_2021_87125_MOESM3_ESM.zip › MilkPowder-deamResults/Bulk_fine_grain_results.csv]

Sample	Protein	AA	RelNonDeam
Default	sp|P04653|CASA1_SHEEP	Q	0.0
Default	sp|P04653|CASA1_SHEEP	Q	0.0
Default	sp|P04653|CASA1_SHEEP	Q	0.775958046360921
Default	sp|P04653|CASA1_SHEEP	N	0.0
Default	sp|P02668|CASK_BOVIN	Q	0.9306448920473751
Default	sp|P02668|CASK_BOVIN	Q	0.9965117607836653
Default	sp|P02668|CASK_BOVIN	N	1.0
Default	sp|P02668|CASK_BOVIN	Q	1.0
Default	sp|P02668|CASK_BOVIN	Q	1.0
Default	sp|P02668|CASK_BOVIN	Q	0.9995075199842477
Default	sp|P02668|CASK_BOVIN	Q	0.8490772722704973
Default	sp|P02668|CASK_BOVIN	Q	1.0
Default	sp|P02668|CASK_BOVIN	N	0.7350080698658075
Default	sp|P02668|CASK_BOVIN	Q	1.0
Default	sp|P02668|CASK_BOVIN	Q	0.997888425969281
Default	sp|P02668|CASK_BOVIN	N	0.9998621034708046
Default	sp|P02668|CASK_BOVIN	Q	0.6953242773849155
Default	sp|P02668|CASK_BOVIN	N	0.999256193784053
Default	sp|P02668|CASK_BOVIN	Q	1.0
Default	sp|P02668|CASK_BOVIN	N	0.9240879682016742
Default	sp|P02668|CASK_BOVIN	N	0.9445681476050908
Default	sp|P02668|CASK_BOVIN	Q	1.0
Default	sp|P02668|CASK_BOVIN	Q	0.9931581513920376
Default	sp|P67976|LACB_SHEEP	N	1.0
Default	sp|P67976|LACB_SHEEP	N	1.0
Default	sp|P67976|LACB_SHEEP	Q	1.0
Default	sp|P07380|LACB2_HORSE	N	0.0
Default	sp|P07380|LACB2_HORSE	N	0.0
Default	sp|P07380|LACB2_HORSE	Q	0.0
Default	sp|P02663|CASA2_BOVIN	Q	1.0
Default	sp|P02663|CASA2_BOVIN	N	1.0
Default	sp|P02663|CASA2_BOVIN	Q	0.9877156072781792
Default	sp|P02663|CASA2_BOVIN	N	0.9318281735705893
Default	sp|P02663|CASA2_BOVIN	Q	1.0
Default	sp|P02663|CASA2_BOVIN	N	1.0
Default	sp|P02663|CASA2_BOVIN	N	1.0
Default	sp|P02663|CASA2_BOVIN	Q	1.0
Default	sp|P02663|CASA2_BOVIN	N	0.9656475977335534
Default	sp|P02663|CASA2_BOVIN	N	0.9217253386905132
Default	sp|P02663|CASA2_BOVIN	N	0.9427376321276949
Default	sp|P02663|CASA2_BOVIN	N	0.9396535585135275
Default	sp|P02663|CASA2_BOVIN	N	0.7994730488062274
Default	sp|P02663|CASA2_BOVIN	N	0.9332352967449868
Default	sp|P02663|CASA2_BOVIN	N	1.0
Default	sp|P02663|CASA2_BOVIN	Q	1.0
Default	sp|P02663|CASA2_BOVIN	Q	1.0
Default	sp|P02663|CASA2_BOVIN	Q	1.0
Default	sp|P02663|CASA2_BOVIN	Q	1.0
Default	sp|P02663|CASA2_BOVIN	Q	1.0
Default	sp|P02663|CASA2_BOVIN	Q	1.0
Default	sp|P02663|CASA2_BOVIN	Q	1.0
Default	sp|P02663|CASA2_BOVIN	Q	1.0
Default	sp|P02663|CASA2_BOVIN	Q	1.0
Default	sp|P02663|CASA2_BOVIN	Q	1.0
Default	sp|P02663|CASA2_BOVIN	N	1.0
Default	sp|P02663|CASA2_BOVIN	N	0.9186751994979897
Default	sp|P02663|CASA2_BOVIN	Q	1.0
Default	sp|P02663|CASA2_BOVIN	Q	1.0
Default	sp|P02663|CASA2_BOVIN	N	0.966843107722266
Default	sp|P02662|CASA1_BOVIN	Q	1.0
Default	sp|P02662|CASA1_BOVIN	N	0.9336581852233186
Default	sp|P02662|CASA1_BOVIN	Q	0.8892453625714383
Default	sp|P02662|CASA1_BOVIN	Q	1.0
Default	sp|P02662|CASA1_BOVIN	N	0.23455814759674753
Default	sp|P02662|CASA1_BOVIN	Q	0.9779105167618158
Default	sp|P02662|CASA1_BOVIN	Q	1.0
Default	sp|P02662|CASA1_BOVIN	N	0.9420989464271773
Default	sp|P02662|CASA1_BOVIN	Q	1.0
Default	sp|P02662|CASA1_BOVIN	Q	0.9836223361337042
Default	sp|P02662|CASA1_BOVIN	Q	1.0
Default	sp|P02662|CASA1_BOVIN	Q	1.0
Default	sp|P02662|CASA1_BOVIN	Q	1.0
Default	sp|P02662|CASA1_BOVIN	Q	1.0
Default	sp|P02662|CASA1_BOVIN	Q	1.0
Default	sp|P02662|CASA1_BOVIN	N	1.0
Default	sp|P02662|CASA1_BOVIN	N	0.9439537806802292
Default	sp|P02662|CASA1_BOVIN	Q	1.0
Default	sp|P02662|CASA1_BOVIN	N	1.0
Default	sp|P02662|CASA1_BOVIN	N	0.9984071193721649
Default	sp|P02662|CASA1_BOVIN	N	0.9997081486711743
Default	sp|P33048|CASB_CAPHI	Q	1.0
Default	sp|P33048|CASB_CAPHI	Q	1.0
Default	sp|P02666|CASB_BOVIN	Q	1.0
Default	sp|P02666|CASB_BOVIN	Q	1.0
Default	sp|P02666|CASB_BOVIN	Q	1.0
Default	sp|P02666|CASB_BOVIN	Q	0.9989754718857365
Default	sp|P02666|CASB_BOVIN	N	1.0
Default	sp|P02666|CASB_BOVIN	Q	0.9976667220928265
Default	sp|P02666|CASB_BOVIN	Q	1.0
Default	sp|P02666|CASB_BOVIN	N	1.0
Default	sp|P02666|CASB_BOVIN	Q	1.0
Default	sp|P02666|CASB_BOVIN	Q	1.0
Default	sp|P02666|CASB_BOVIN	Q	1.0
Default	sp|P02666|CASB_BOVIN	Q	1.0
Default	sp|P02666|CASB_BOVIN	N	1.0
Default	sp|P02666|CASB_BOVIN	N	1.0
Default	sp|P02666|CASB_BOVIN	Q	1.0
Default	sp|P02666|CASB_BOVIN	Q	1.0
Default	sp|P02666|CASB_BOVIN	Q	1.0
Default	sp|P02666|CASB_BOVIN	Q	1.0
Default	sp|P02666|CASB_BOVIN	Q	0.9963443715814548
Default	sp|P02666|CASB_BOVIN	Q	1.0
Default	sp|P02666|CASB_BOVIN	Q	1.0
Default	sp|P02666|CASB_BOVIN	Q	1.0
Default	sp|P02666|CASB_BOVIN	Q	1.0
Default	sp|P02754|LACB_BOVIN	N	0.96910526655596
Default	sp|P02754|LACB_BOVIN	Q	1.0
Default	sp|P02754|LACB_BOVIN	Q	0.9982989776904382
Default	sp|P02754|LACB_BOVIN	Q	1.0
Default	sp|P02754|LACB_BOVIN	Q	1.0
Default	sp|P02754|LACB_BOVIN	N	0.3030423746339591
Default	sp|P02754|LACB_BOVIN	N	0.9567864388722515
Default	sp|P02754|LACB_BOVIN	Q	1.0
Default	sp|P02754|LACB_BOVIN	Q	0.9000192750655241
Default	sp|P02754|LACB_BOVIN	Q	1.0
Default	sp|P02754|LACB_BOVIN	Q	0.8108389565695786
Default	sp|P02754|LACB_BOVIN	N	0.3606003063347869
Default	sp|P02754|LACB_BOVIN	Q	1.0
Default	sp|P02754|LACB_BOVIN	N	1.0
