# Supplementary material for: Assessing the degradation of ancient milk proteins through site-specific deamidation patterns
Source: Sci Rep. 2021 Apr 8;11:7795. doi: 10.1038/s41598-021-87125-x (PMC8032661; doi:10.1038/s41598-021-87125-x)
Supplement: Supplementary file 3 — Supplementary Information 3. [file 41598_2021_87125_MOESM3_ESM.zip › MilkPowder-deamResults/Bulk_results.csv]

Sample	Protein	NNonDeam	QNonDeam
Default	sp|P04653|CASA1_SHEEP	0.0	0.348895417684
Default	sp|P02668|CASK_BOVIN	0.912209510832	0.950294336768
Default	sp|P67976|LACB_SHEEP	1.0	1.0
Default	sp|P07380|LACB2_HORSE	0.0	0.0
Default	sp|P02663|CASA2_BOVIN	0.911671191411	0.997828627334
Default	sp|P02670|CASK_CAPHI	-1	-1
Default	sp|P02662|CASA1_BOVIN	0.975547699959	0.972141304813
Default	sp|P33048|CASB_CAPHI	-1	1.0
Default	sp|P02666|CASB_BOVIN	1.0	0.999179322032
Default	sp|P02754|LACB_BOVIN	0.83938574235	0.979941251795
