# Supplementary material for: Assessing the degradation of ancient milk proteins through site-specific deamidation patterns
Source: Sci Rep. 2021 Apr 8;11:7795. doi: 10.1038/s41598-021-87125-x (PMC8032661; doi:10.1038/s41598-021-87125-x)
Supplement: Supplementary file 3 — Supplementary Information 3. [file 41598_2021_87125_MOESM3_ESM.zip › Warinner2014-deamResults/Site-Specific_results.csv]

File ID	ID	RelNonDeam	Half-time	Size	Protein
31126_QE7_UPLC9_RJC_COLLAB_EE_268_01	RISE387	0.563743065	2100	558.7734333	sp|P02754|LACB_BOVIN
31126_QE7_UPLC9_RJC_COLLAB_EE_268_01	RISE387	0.4976185491	5200	558.7734333	sp|P02754|LACB_BOVIN
31126_QE7_UPLC9_RJC_COLLAB_EE_268_01	RISE387	1	-1	1000	sp|P02754|LACB_BOVIN
31126_QE7_UPLC9_RJC_COLLAB_EE_266	RISE363	1	1900	100	sp|P67976|LACB_SHEEP
31126_QE7_UPLC9_RJC_COLLAB_EE_266	RISE363	1	5200	100	sp|P67976|LACB_SHEEP
40319_QE3_UPLC8_RJC_COLLAB_EE_327_323	RISE368	0.9610400379	2100	278.2133508	sp|P02754|LACB_BOVIN
39	Z39	1	-1	686.2537764	sp|P02668|CASK_BOVIN
39	Z39	1	-1	686.2537764	sp|P02668|CASK_BOVIN
39	Z39	1	-1	686.2537764	sp|P02668|CASK_BOVIN
40319_QE3_UPLC8_RJC_COLLAB_EE_327_323	RISE368	0.6899290596	5200	278.2133508	sp|P02754|LACB_BOVIN
40319_QE3_UPLC8_RJC_COLLAB_EE_327_323	RISE368	0.7490425916	1900	189.4536909	sp|P67976|LACB_SHEEP
40319_QE3_UPLC8_RJC_COLLAB_EE_327_323	RISE368	0.746238671	5200	189.4536909	sp|P67976|LACB_SHEEP
40321_QE3_UPLC8_RJC_COLLAB_EE_323_327	RISE368	0	75.7	145.4133303	sp|P02754|LACB_BOVIN
40	Z40	1	-1	100	sp|P02754|LACB_BOVIN
40321_QE3_UPLC8_RJC_COLLAB_EE_323_327	RISE368	0.8133373515	5200	445.628656	sp|P02754|LACB_BOVIN
40321_QE3_UPLC8_RJC_COLLAB_EE_323_327	RISE368	1	50.2	145.4133303	sp|P02754|LACB_BOVIN
31126_QE7_UPLC9_RJC_COLLAB_EE_266	RISE363	1	-1	100	sp|P67976|LACB_SHEEP
40321_QE3_UPLC8_RJC_COLLAB_EE_323_327	RISE368	1	2100	445.628656	sp|P02754|LACB_BOVIN
40321_QE3_UPLC8_RJC_COLLAB_EE_323_327	RISE368	0.8094754387	1900	211.3971871	sp|P67976|LACB_SHEEP
40319_QE3_UPLC8_RJC_COLLAB_EE_327_323	RISE368	1	-1	355.2576215	sp|P02754|LACB_BOVIN
40321_QE3_UPLC8_RJC_COLLAB_EE_323_327	RISE368	0.7685353028	5200	211.3971871	sp|P67976|LACB_SHEEP
20130618_QE3_LC8_ChKe_COLLAB_ANCIENT_RISEden467_212	RISE467	0	75.7	100	sp|P02754|LACB_BOVIN
40319_QE3_UPLC8_RJC_COLLAB_EE_327_323	RISE368	0.949508564	-1	189.4536909	sp|P67976|LACB_SHEEP
20130618_QE3_LC8_ChKe_COLLAB_ANCIENT_RISEden467_212	RISE467	1	50.2	100	sp|P02754|LACB_BOVIN
40319_QE3_UPLC8_RJC_COLLAB_EE_327_323	RISE368	0.6798085418	56.7	120.8057347	sp|P02662|CASA1_BOVIN
40319_QE3_UPLC8_RJC_COLLAB_EE_327_323	RISE368	1	4300	137.1201863	sp|P02662|CASA1_BOVIN
40321_QE3_UPLC8_RJC_COLLAB_EE_323_327	RISE368	0.1912240844	56.7	104.4169943	sp|P02662|CASA1_BOVIN
40321_QE3_UPLC8_RJC_COLLAB_EE_323_327	RISE368	1	5800	147.303515	sp|P02662|CASA1_BOVIN
40321_QE3_UPLC8_RJC_COLLAB_EE_323_327	RISE368	0.748643508	4300	181.11693	sp|P02662|CASA1_BOVIN
40321_QE3_UPLC8_RJC_COLLAB_EE_323_327	RISE368	0.9583797636	-1	445.628656	sp|P02754|LACB_BOVIN
20130618_QE3_LC8_ChKe_COLLAB_ANCIENT_RISEden466_211	RISE466	1	6100	501.7411003	sp|P18626|CASA1_CAPHI
20130618_QE3_LC8_ChKe_COLLAB_ANCIENT_RISEden466_211	RISE466	1	10000	1000	sp|P02668|CASK_BOVIN
20130618_QE3_LC8_ChKe_COLLAB_ANCIENT_RISEden466_211	RISE466	1	9300	100	sp|P02668|CASK_BOVIN
20130618_QE3_LC8_ChKe_COLLAB_ANCIENT_RISEden466_211	RISE466	1	4100	100	sp|P02668|CASK_BOVIN
20130618_QE3_LC8_ChKe_COLLAB_ANCIENT_RISEden467_212	RISE467	1	10000	1000	sp|P02668|CASK_BOVIN
40321_QE3_UPLC8_RJC_COLLAB_EE_323_327	RISE368	0.9215711584	-1	211.3971871	sp|P67976|LACB_SHEEP
QE0199_CS080414_SCR264	SCR264	0	45.7	100	sp|P02668|CASK_BOVIN
20130618_QE3_LC8_ChKe_COLLAB_ANCIENT_RISEden466_211	RISE466	1	-1	1000	sp|P02668|CASK_BOVIN
39	Z39	0	75.7	550	sp|P02754|LACB_BOVIN
39	Z39	1	50.2	550	sp|P02754|LACB_BOVIN
20130618_QE3_LC8_ChKe_COLLAB_ANCIENT_RISEden466_211	RISE466	1	-1	1000	sp|P02668|CASK_BOVIN
20130618_QE3_LC8_ChKe_COLLAB_ANCIENT_RISEden466_211	RISE466	1	-1	1000	sp|P02668|CASK_BOVIN
40	Z40	0	75.7	708.6940106	sp|P02754|LACB_BOVIN
40	Z40	0	5200	100	sp|P02754|LACB_BOVIN
40	Z40	1	50.2	708.6940106	sp|P02754|LACB_BOVIN
40	Z40	1	2100	100	sp|P02754|LACB_BOVIN
20130618_QE3_LC8_ChKe_COLLAB_ANCIENT_RISEden467_212	RISE467	1	-1	1000	sp|P02668|CASK_BOVIN
20130618_QE3_LC8_ChKe_COLLAB_ANCIENT_RISEden467_212	RISE467	1	-1	1000	sp|P02668|CASK_BOVIN
20130618_QE3_LC8_ChKe_COLLAB_ANCIENT_RISEden467_212	RISE467	1	-1	1000	sp|P02668|CASK_BOVIN
39	Z39	1	10000	686.2537764	sp|P02668|CASK_BOVIN
R20120217_10_Z5_MAIR_calc	Z5	1	2100	100	sp|P02754|LACB_BOVIN
R20120217_10_Z5_MAIR_calc	Z5	1	5200	100	sp|P02754|LACB_BOVIN
R20120217_10_Z5_MAIR_calc	Z5	0	75.7	443.872	sp|P02662|CASA1_BOVIN
R20120217_10_Z5_MAIR_calc	Z5	0	116	443.872	sp|P02662|CASA1_BOVIN
R20120217_10_Z5_MAIR_calc	Z5	1	4300	1000	sp|P02662|CASA1_BOVIN
R20120217_11_Z6_MAIR_calc	Z6	0	75.7	100	sp|P02662|CASA1_BOVIN
QE0199_CS080414_OX04	OX4	1	-1	1000	sp|P02754|LACB_BOVIN
R20120217_11_Z6_MAIR_calc	Z6	0	116	100	sp|P02662|CASA1_BOVIN
R20120217_13_Z8_NATR_calc	Z8	1	4300	100	sp|P02662|CASA1_BOVIN
20130618_QE3_LC8_ChKe_COLLAB_ANCIENT_RISEden460_210	RISE 460	1	10000	100	sp|P02668|CASK_BOVIN
QE0199_CS080414_OX04	OX4	1	5200	1000	sp|P02754|LACB_BOVIN
QE0199_CS080414_OX04	OX4	1	5200	100	sp|P02754|LACB_BOVIN
QE0199_CS080414_OX04	OX4	1	75.7	111.9812423	sp|P02754|LACB_BOVIN
QE0199_CS080414_OX04	OX4	1	50.2	111.9812423	sp|P02754|LACB_BOVIN
QE0199_CS080414_OX04	OX4	1	2100	1000	sp|P02754|LACB_BOVIN
QE0199_CS080414_OX12	OX12	0.5163849603	75.7	272.0137694	sp|P02754|LACB_BOVIN
QE0199_CS080414_OX12	OX12	1	50.2	272.0137694	sp|P02754|LACB_BOVIN
20130618_QE3_LC8_ChKe_COLLAB_ANCIENT_RISEden460_210	RISE 460	1	-1	100	sp|P02668|CASK_BOVIN
20130618_QE3_LC8_ChKe_COLLAB_ANCIENT_RISEden460_210	RISE 460	1	-1	100	sp|P02668|CASK_BOVIN
20130618_QE3_LC8_ChKe_COLLAB_ANCIENT_RISEden460_210	RISE 460	1	-1	100	sp|P02668|CASK_BOVIN
QE0199_CS080414_OX12	OX12	0.4230362036	5200	249.0074584	sp|P02754|LACB_BOVIN
QE0199_CS080414_OX12	OX12	1	104	1000	sp|P67976|LACB_SHEEP
R20120217_10_Z5_MAIR_calc	Z5	1	-1	100	sp|P02754|LACB_BOVIN
QE0199_CS080414_OX12	OX12	1	6100	1000	sp|P67976|LACB_SHEEP
20120628_08_Z45_UK_K_SK_351	Z45	1	850	100	sp|P07380|LACB2_HORSE
20120628_08_Z45_UK_K_SK_351	Z45	0	75.7	100	sp|P07380|LACB2_HORSE
OTE0019_York_060813_JH8	JH8	1	18.9	100	sp|P02662|CASA1_BOVIN
OTE0019_York_060813_JH8	JH8	0	4600	100	sp|P02662|CASA1_BOVIN
QE0096CSpeller_CS24	FW53	1	8300	100	sp|P33048|CASB_CAPHI
		440154	Neolithic
		3E4888	Bronze
		31688E	Roman
		1F9E89	Medieval
		6ECF58	Victorian
		B5DE2A	Modern
