# Supplementary material for: Assessing the degradation of ancient milk proteins through site-specific deamidation patterns
Source: Sci Rep. 2021 Apr 8;11:7795. doi: 10.1038/s41598-021-87125-x (PMC8032661; doi:10.1038/s41598-021-87125-x)
Supplement: Supplementary file 3 — Supplementary Information 3. [file 41598_2021_87125_MOESM3_ESM.zip › Warinner2014-deamResults/Bulk_fine_grain_results.csv]

File ID	ID	RelNonDeam	Protein	AA
31126_QE7_UPLC9_RJC_COLLAB_EE_268_01	RISE387	0.4976185491	sp|P02754|LACB_BOVIN	Q
31126_QE7_UPLC9_RJC_COLLAB_EE_268_01	RISE387	1	sp|P02754|LACB_BOVIN	N
31126_QE7_UPLC9_RJC_COLLAB_EE_268_01	RISE387	0.563743065	sp|P02754|LACB_BOVIN	Q
39	Z39	1	sp|P02754|LACB_BOVIN	N
39	Z39	0	sp|P02754|LACB_BOVIN	N
39	Z39	1	sp|P02668|CASK_BOVIN	Q
39	Z39	1	sp|P02668|CASK_BOVIN	N
39	Z39	1	sp|P02668|CASK_BOVIN	Q
39	Z39	1	sp|P02668|CASK_BOVIN	Q
39	Z39	1	sp|P02668|CASK_BOVIN	Q
40	Z40	1	sp|P02754|LACB_BOVIN	N
40	Z40	1	sp|P02754|LACB_BOVIN	N
31126_QE7_UPLC9_RJC_COLLAB_EE_266	RISE363	1	sp|P67976|LACB_SHEEP	Q
40	Z40	0	sp|P02754|LACB_BOVIN	N
31126_QE7_UPLC9_RJC_COLLAB_EE_266	RISE363	1	sp|P67976|LACB_SHEEP	Q
40319_QE3_UPLC8_RJC_COLLAB_EE_327_323	RISE368	0.6899290596	sp|P02754|LACB_BOVIN	Q
40319_QE3_UPLC8_RJC_COLLAB_EE_327_323	RISE368	0.9610400379	sp|P02754|LACB_BOVIN	Q
31126_QE7_UPLC9_RJC_COLLAB_EE_266	RISE363	1	sp|P67976|LACB_SHEEP	N
40319_QE3_UPLC8_RJC_COLLAB_EE_327_323	RISE368	0.746238671	sp|P67976|LACB_SHEEP	Q
40319_QE3_UPLC8_RJC_COLLAB_EE_327_323	RISE368	1	sp|P02754|LACB_BOVIN	N
40319_QE3_UPLC8_RJC_COLLAB_EE_327_323	RISE368	0.7490425916	sp|P67976|LACB_SHEEP	Q
40321_QE3_UPLC8_RJC_COLLAB_EE_323_327	RISE368	1	sp|P02754|LACB_BOVIN	Q
40321_QE3_UPLC8_RJC_COLLAB_EE_323_327	RISE368	0.8133373515	sp|P02754|LACB_BOVIN	Q
40319_QE3_UPLC8_RJC_COLLAB_EE_327_323	RISE368	0.949508564	sp|P67976|LACB_SHEEP	N
40319_QE3_UPLC8_RJC_COLLAB_EE_327_323	RISE368	1	sp|P02662|CASA1_BOVIN	Q
40319_QE3_UPLC8_RJC_COLLAB_EE_327_323	RISE368	0.6798085418	sp|P02662|CASA1_BOVIN	N
40321_QE3_UPLC8_RJC_COLLAB_EE_323_327	RISE368	0.9583797636	sp|P02754|LACB_BOVIN	N
40321_QE3_UPLC8_RJC_COLLAB_EE_323_327	RISE368	1	sp|P02754|LACB_BOVIN	N
40321_QE3_UPLC8_RJC_COLLAB_EE_323_327	RISE368	0.7685353028	sp|P67976|LACB_SHEEP	Q
40321_QE3_UPLC8_RJC_COLLAB_EE_323_327	RISE368	0	sp|P02754|LACB_BOVIN	N
40321_QE3_UPLC8_RJC_COLLAB_EE_323_327	RISE368	0.8094754387	sp|P67976|LACB_SHEEP	Q
40321_QE3_UPLC8_RJC_COLLAB_EE_323_327	RISE368	0.748643508	sp|P02662|CASA1_BOVIN	Q
40321_QE3_UPLC8_RJC_COLLAB_EE_323_327	RISE368	1	sp|P02662|CASA1_BOVIN	N
40321_QE3_UPLC8_RJC_COLLAB_EE_323_327	RISE368	1	sp|P02662|CASA1_BOVIN	Q
40321_QE3_UPLC8_RJC_COLLAB_EE_323_327	RISE368	0.1912240844	sp|P02662|CASA1_BOVIN	N
40	Z40	1	sp|P02754|LACB_BOVIN	Q
40	Z40	0	sp|P02754|LACB_BOVIN	Q
40321_QE3_UPLC8_RJC_COLLAB_EE_323_327	RISE368	0.9215711584	sp|P67976|LACB_SHEEP	N
20130618_QE3_LC8_ChKe_COLLAB_ANCIENT_RISEden467_212	RISE467	1	sp|P02754|LACB_BOVIN	N
20130618_QE3_LC8_ChKe_COLLAB_ANCIENT_RISEden467_212	RISE467	0	sp|P02754|LACB_BOVIN	N
20130618_QE3_LC8_ChKe_COLLAB_ANCIENT_RISEden467_212	RISE467	1	sp|P02668|CASK_BOVIN	Q
20130618_QE3_LC8_ChKe_COLLAB_ANCIENT_RISEden467_212	RISE467	1	sp|P02668|CASK_BOVIN	N
20130618_QE3_LC8_ChKe_COLLAB_ANCIENT_RISEden467_212	RISE467	1	sp|P02668|CASK_BOVIN	Q
20130618_QE3_LC8_ChKe_COLLAB_ANCIENT_RISEden467_212	RISE467	1	sp|P02668|CASK_BOVIN	Q
20130618_QE3_LC8_ChKe_COLLAB_ANCIENT_RISEden467_212	RISE467	1	sp|P02668|CASK_BOVIN	Q
20130618_QE3_LC8_ChKe_COLLAB_ANCIENT_RISEden466_211	RISE466	1	sp|P18626|CASA1_CAPHI	Q
20130618_QE3_LC8_ChKe_COLLAB_ANCIENT_RISEden466_211	RISE466	1	sp|P02668|CASK_BOVIN	Q
20130618_QE3_LC8_ChKe_COLLAB_ANCIENT_RISEden466_211	RISE466	1	sp|P02668|CASK_BOVIN	Q
20130618_QE3_LC8_ChKe_COLLAB_ANCIENT_RISEden466_211	RISE466	1	sp|P02668|CASK_BOVIN	Q
20130618_QE3_LC8_ChKe_COLLAB_ANCIENT_RISEden466_211	RISE466	1	sp|P02668|CASK_BOVIN	Q
20130618_QE3_LC8_ChKe_COLLAB_ANCIENT_RISEden466_211	RISE466	1	sp|P02668|CASK_BOVIN	N
20130618_QE3_LC8_ChKe_COLLAB_ANCIENT_RISEden466_211	RISE466	1	sp|P02668|CASK_BOVIN	Q
20130618_QE3_LC8_ChKe_COLLAB_ANCIENT_RISEden466_211	RISE466	1	sp|P02668|CASK_BOVIN	Q
QE0199_CS080414_SCR264	SCR264	0	sp|P02668|CASK_BOVIN	N
OTE0019_York_060813_JH8	JH8	1	sp|P02662|CASA1_BOVIN	N
OTE0019_York_060813_JH8	JH8	0	sp|P02662|CASA1_BOVIN	Q
R20120217_10_Z5_MAIR_calc	Z5	1	sp|P02754|LACB_BOVIN	Q
20120628_08_Z45_UK_K_SK_351	Z45	0	sp|P07380|LACB2_HORSE	N
R20120217_10_Z5_MAIR_calc	Z5	1	sp|P02754|LACB_BOVIN	Q
QE0199_CS080414_OX12	OX12	1	sp|P02754|LACB_BOVIN	N
QE0199_CS080414_OX12	OX12	0.5163849603	sp|P02754|LACB_BOVIN	N
QE0199_CS080414_OX12	OX12	1	sp|P67976|LACB_SHEEP	N
QE0199_CS080414_OX12	OX12	0.4230362036	sp|P02754|LACB_BOVIN	Q
QE0199_CS080414_OX04	OX4	1	sp|P02754|LACB_BOVIN	N
QE0199_CS080414_OX12	OX12	1	sp|P67976|LACB_SHEEP	Q
QE0199_CS080414_OX04	OX4	1	sp|P02754|LACB_BOVIN	N
QE0199_CS080414_OX04	OX4	1	sp|P02754|LACB_BOVIN	Q
QE0199_CS080414_OX04	OX4	1	sp|P02754|LACB_BOVIN	Q
QE0199_CS080414_OX04	OX4	1	sp|P02754|LACB_BOVIN	N
QE0096CSpeller_CS24	FW53	1	sp|P33048|CASB_CAPHI	Q
QE0199_CS080414_OX04	OX4	1	sp|P02754|LACB_BOVIN	Q
R20120217_10_Z5_MAIR_calc	Z5	1	sp|P02754|LACB_BOVIN	N
20120628_08_Z45_UK_K_SK_351	Z45	1	sp|P07380|LACB2_HORSE	Q
R20120217_10_Z5_MAIR_calc	Z5	1	sp|P02662|CASA1_BOVIN	Q
R20120217_10_Z5_MAIR_calc	Z5	0	sp|P02662|CASA1_BOVIN	N
R20120217_10_Z5_MAIR_calc	Z5	0	sp|P02662|CASA1_BOVIN	N
R20120217_13_Z8_NATR_calc	Z8	1	sp|P02662|CASA1_BOVIN	Q
20130618_QE3_LC8_ChKe_COLLAB_ANCIENT_RISEden460_210	RISE 460	1	sp|P02668|CASK_BOVIN	Q
20130618_QE3_LC8_ChKe_COLLAB_ANCIENT_RISEden460_210	RISE 460	1	sp|P02668|CASK_BOVIN	N
20130618_QE3_LC8_ChKe_COLLAB_ANCIENT_RISEden460_210	RISE 460	1	sp|P02668|CASK_BOVIN	Q
20130618_QE3_LC8_ChKe_COLLAB_ANCIENT_RISEden460_210	RISE 460	1	sp|P02668|CASK_BOVIN	Q
20130618_QE3_LC8_ChKe_COLLAB_ANCIENT_RISEden460_210	RISE 460	1	sp|P02668|CASK_BOVIN	Q
R20120217_11_Z6_MAIR_calc	Z6	0	sp|P02662|CASA1_BOVIN	N
R20120217_11_Z6_MAIR_calc	Z6	0	sp|P02662|CASA1_BOVIN	N
