# Supplementary material for: Assessing the degradation of ancient milk proteins through site-specific deamidation patterns
Source: Sci Rep. 2021 Apr 8;11:7795. doi: 10.1038/s41598-021-87125-x (PMC8032661; doi:10.1038/s41598-021-87125-x)
Supplement: Supplementary file 6 — Supplementary Information 6. [file 41598_2021_87125_MOESM6_ESM.xlsx]

## Sheet: Sheet1
ID	Paper	Site	Age	Date Range	Mid of range (YBP)	RC date?
3DT21 (CS6)	Hendy et al. 2018a	UK - Driffield Terrace, York, York	Roman	44-410 CE	1723	No
3DT26 (CS5)	Hendy et al. 2018a	UK - Driffield Terrace, York, York	Roman	44-410 CE	1723	No
6DT21 (CS9)	Hendy et al. 2018a	UK - Driffield Terrace, York, York	Roman	44-410 CE	1723	No
6DT3 (CS7)	Hendy et al. 2018a	UK - Driffield Terrace, York, York	Roman	44-410 CE	1723	No
6DT7 (CS8)	Hendy et al. 2018a	UK - Driffield Terrace, York, York	Roman	44-410 CE	1723	No
CS11	Hendy et al. 2018a	UK - Radcliffe Infirmary, Oxfordshire	Post-Medieval	1485-1872 CE	271.5	No
CS12	Hendy et al. 2018a	UK - Radcliffe Infirmary, Oxfordshire	Post-Medieval	1485-1872 CE	271.5	No
CS18	Hendy et al. 2018a	UK - Radcliffe Infirmary, Oxfordshire	Post-Medieval	1485-1872 CE	271.5	No
CS19	Hendy et al. 2018a	UK - Radcliffe Infirmary, Oxfordshire	Post-Medieval	1485-1872 CE	271.5	No
CS21	Hendy et al. 2018a	UK - Radcliffe Infirmary, Oxfordshire	Post-Medieval	1485-1872 CE	271.5	No
CS31	Hendy et al. 2018a	UK - Radcliffe Infirmary, Oxfordshire	Post-Medieval	1485-1872 CE	271.5	No
CS40	Hendy et al. 2018a	UK - Radcliffe Infirmary, Oxfordshire	Post-Medieval	1485-1872 CE	271.5	No
CS46	Hendy et al. 2018a	UK - Radcliffe Infirmary, Oxfordshire	Post-Medieval	1485-1872 CE	271.5	No
CS6	Hendy et al. 2018a	UK - Radcliffe Infirmary, Oxfordshire	Post-Medieval	1485-1872 CE	271.5	No
CS7	Hendy et al. 2018a	UK - Radcliffe Infirmary, Oxfordshire	Post-Medieval	1485-1872 CE	271.5	No
FAO1	Hendy et al. 2018a	UK - Lower St Bride’s Churchyard, London (FAO90)	Post-Medieval	1485-1872 CE	271.5	No
FAO10	Hendy et al. 2018a	UK - Lower St Bride’s Churchyard, London (FAO90)	Post-Medieval	1485-1872 CE	271.5	No
FAO11	Hendy et al. 2018a	UK - Lower St Bride’s Churchyard, London (FAO90)	Post-Medieval	1485-1872 CE	271.5	No
FAO12	Hendy et al. 2018a	UK - Lower St Bride’s Churchyard, London (FAO90)	Post-Medieval	1485-1872 CE	271.5	No
FAO13	Hendy et al. 2018a	UK - Lower St Bride’s Churchyard, London (FAO90)	Post-Medieval	1485-1872 CE	271.5	No
FAO14	Hendy et al. 2018a	UK - Lower St Bride’s Churchyard, London (FAO90)	Post-Medieval	1485-1872 CE	271.5	No
FAO15	Hendy et al. 2018a	UK - Lower St Bride’s Churchyard, London (FAO90)	Post-Medieval	1485-1872 CE	271.5	No
FAO16	Hendy et al. 2018a	UK - Lower St Bride’s Churchyard, London (FAO90)	Post-Medieval	1485-1872 CE	271.5	No
FAO17	Hendy et al. 2018a	UK - Lower St Bride’s Churchyard, London (FAO90)	Post-Medieval	1485-1872 CE	271.5	No
FAO18	Hendy et al. 2018a	UK - Lower St Bride’s Churchyard, London (FAO90)	Post-Medieval	1485-1872 CE	271.5	No
FAO2	Hendy et al. 2018a	UK - Lower St Bride’s Churchyard, London (FAO90)	Post-Medieval	1485-1872 CE	271.5	No
FAO3	Hendy et al. 2018a	UK - Lower St Bride’s Churchyard, London (FAO90)	Post-Medieval	1485-1872 CE	271.5	No
FAO4	Hendy et al. 2018a	UK - Lower St Bride’s Churchyard, London (FAO90)	Post-Medieval	1485-1872 CE	271.5	No
FAO5	Hendy et al. 2018a	UK - Lower St Bride’s Churchyard, London (FAO90)	Post-Medieval	1485-1872 CE	271.5	No
FAO6	Hendy et al. 2018a	UK - Lower St Bride’s Churchyard, London (FAO90)	Post-Medieval	1485-1872 CE	271.5	No
FAO7	Hendy et al. 2018a	UK - Lower St Bride’s Churchyard, London (FAO90)	Post-Medieval	1485-1872 CE	271.5	No
FAO8	Hendy et al. 2018a	UK - Lower St Bride’s Churchyard, London (FAO90)	Post-Medieval	1485-1872 CE	271.5	No
FAO9	Hendy et al. 2018a	UK - Lower St Bride’s Churchyard, London (FAO90)	Post-Medieval	1485-1872 CE	271.5	No
FW192	Hendy et al. 2018a	UK - Church of St Michael and St Lawrence, UK - Fewston, North Yorkshire (SE 1947 5411)	Post-Medieval	1485-1872 CE	271.5	No
FW217	Hendy et al. 2018a	UK - Church of St Michael and St Lawrence, UK - Fewston, North Yorkshire (SE 1947 5411)	Post-Medieval	1485-1872 CE	271.5	No
FW268	Hendy et al. 2018a	UK - Church of St Michael and St Lawrence, UK - Fewston, North Yorkshire (SE 1947 5411)	Post-Medieval	1485-1872 CE	271.5	No
FW303	Hendy et al. 2018a	UK - Church of St Michael and St Lawrence, UK - Fewston, North Yorkshire (SE 1947 5411)	Post-Medieval	1485-1872 CE	271.5	No
FW331	Hendy et al. 2018a	UK - Church of St Michael and St Lawrence, UK - Fewston, North Yorkshire (SE 1947 5411)	Post-Medieval	1485-1872 CE	271.5	No
FW435	Hendy et al. 2018a	UK - Church of St Michael and St Lawrence, UK - Fewston, North Yorkshire (SE 1947 5411)	Post-Medieval	1485-1872 CE	271.5	No
FW450	Hendy et al. 2018a	UK - Church of St Michael and St Lawrence, UK - Fewston, North Yorkshire (SE 1947 5411)	Post-Medieval	1485-1872 CE	271.5	No
FW53	Hendy et al. 2018a	UK - Church of St Michael and St Lawrence, UK - Fewston, North Yorkshire (SE 1947 5411)	Post-Medieval	1485-1872 CE	271.5	No
FW68	Hendy et al. 2018a	UK - Church of St Michael and St Lawrence, UK - Fewston, North Yorkshire (SE 1947 5411)	Post-Medieval	1485-1872 CE	271.5	No
FW88	Hendy et al. 2018a	UK - Church of St Michael and St Lawrence, UK - Fewston, North Yorkshire (SE 1947 5411)	Post-Medieval	1485-1872 CE	271.5	No
FW9	Hendy et al. 2018a	UK - Church of St Michael and St Lawrence, UK - Fewston, North Yorkshire (SE 1947 5411)	Post-Medieval	1485-1872 CE	271.5	No
FW98	Hendy et al. 2018a	UK - Church of St Michael and St Lawrence, UK - Fewston, North Yorkshire (SE 1947 5411)	Post-Medieval	1485-1872 CE	271.5	No
ML1032	Hendy et al. 2018a	UK - Melton	Iron Age	800 BCE to 80 CE	2310	No
ML1489	Hendy et al. 2018a	UK - Melton	Iron Age	800 BCE to 80 CE	2310	No
ML1823	Hendy et al. 2018a	UK - Melton	Iron Age	800 BCE to 80 CE	2310	No
ML3890	Hendy et al. 2018a	UK - Melton	Iron Age	800 BCE to 80 CE	2310	No
NBS262	Hendy et al. 2018a	UK - Norton-on-Tees	Anglo-Saxon	ca. 500-910 CE	1245	No
NBS325	Hendy et al. 2018a	UK - Norton-on-Tees	Anglo-Saxon	ca. 500-910 CE	1245	No
NBS410	Hendy et al. 2018a	UK - Norton-on-Tees	Anglo-Saxon	ca. 500-910 CE	1245	No
NEM093	Hendy et al. 2018a	UK - Norton-on-Tees	Anglo-Saxon	ca. 500-910 CE	1245	No
NEM099	Hendy et al. 2018a	UK - Norton-on-Tees	Anglo-Saxon	ca. 500-910 CE	1245	No
NEM18	Hendy et al. 2018a	UK - Norton-on-Tees	Anglo-Saxon	ca. 500-910 CE	1245	No
OX01	Hendy et al. 2018a	UK - Oxford Street, Leicestershire (NGR SK 586038)	Roman	43-410 CE	1723	No
OX03	Hendy et al. 2018a	UK - Oxford Street, Leicestershire (NGR SK 586038)	Roman	43-410 CE	1723	No
OX04	Hendy et al. 2018a	UK - Oxford Street, Leicestershire (NGR SK 586038)	Roman	43-410 CE	1723	No
OX05	Hendy et al. 2018a	UK - Oxford Street, Leicestershire (NGR SK 586038)	Roman	43-410 CE	1723	No
OX06	Hendy et al. 2018a	UK - Oxford Street, Leicestershire (NGR SK 586038)	Roman	43-410 CE	1723	No
OX09	Hendy et al. 2018a	UK - Oxford Street, Leicestershire (NGR SK 586038)	Roman	43-410 CE	1723	No
OX10	Hendy et al. 2018a	UK - Oxford Street, Leicestershire (NGR SK 586038)	Roman	43-410 CE	1723	No
OX12	Hendy et al. 2018a	UK - Oxford Street, Leicestershire (NGR SK 586038)	Roman	43-410 CE	1723	No
RLH 103	Hendy et al. 2018a	UK - Royal London Hospital (RLP05)	Post-Medieval	1485-1872 CE	271.5	No
RLH 131	Hendy et al. 2018a	UK - Royal London Hospital (RLP05)	Post-Medieval	1485-1872 CE	271.5	No
RLH 135	Hendy et al. 2018a	UK - Royal London Hospital (RLP05)	Post-Medieval	1485-1872 CE	271.5	No
RLH 208	Hendy et al. 2018a	UK - Royal London Hospital (RLP05)	Post-Medieval	1485-1872 CE	271.5	No
RLH 340	Hendy et al. 2018a	UK - Royal London Hospital (RLP05)	Post-Medieval	1485-1872 CE	271.5	No
RLH 349	Hendy et al. 2018a	UK - Royal London Hospital (RLP05)	Post-Medieval	1485-1872 CE	271.5	No
RLH 365	Hendy et al. 2018a	UK - Royal London Hospital (RLP05)	Post-Medieval	1485-1872 CE	271.5	No
RLH 367	Hendy et al. 2018a	UK - Royal London Hospital (RLP05)	Post-Medieval	1485-1872 CE	271.5	No
RLH 386	Hendy et al. 2018a	UK - Royal London Hospital (RLP05)	Post-Medieval	1485-1872 CE	271.5	No
RLH 397	Hendy et al. 2018a	UK - Royal London Hospital (RLP05)	Post-Medieval	1485-1872 CE	271.5	No
RLH 421	Hendy et al. 2018a	UK - Royal London Hospital (RLP05)	Post-Medieval	1485-1872 CE	271.5	No
RLH 572	Hendy et al. 2018a	UK - Royal London Hospital (RLP05)	Post-Medieval	1485-1872 CE	271.5	No
SP2182	Hendy et al. 2018a	UK - Christ Church, Spitalfields, London	Post-Medieval	1485-1872 CE	271.5	No
SP2295	Hendy et al. 2018a	UK - Christ Church, Spitalfields, London	Post-Medieval	1485-1872 CE	271.5	No
SP2300	Hendy et al. 2018a	UK - Christ Church, Spitalfields, London	Post-Medieval	1485-1872 CE	271.5	No
SP2301	Hendy et al. 2018a	UK - Christ Church, Spitalfields, London	Post-Medieval	1485-1872 CE	271.5	No
SP2369	Hendy et al. 2018a	UK - Christ Church, Spitalfields, London	Post-Medieval	1485-1872 CE	271.5	No
SP2468	Hendy et al. 2018a	UK - Christ Church, Spitalfields, London	Post-Medieval	1485-1872 CE	271.5	No
SP2477	Hendy et al. 2018a	UK - Christ Church, Spitalfields, London	Post-Medieval	1485-1872 CE	271.5	No
SP2484	Hendy et al. 2018a	UK - Christ Church, Spitalfields, London	Post-Medieval	1485-1872 CE	271.5	No
SP2647	Hendy et al. 2018a	UK - Christ Church, Spitalfields, London	Post-Medieval	1485-1872 CE	271.5	No
SP2748	Hendy et al. 2018a	UK - Christ Church, Spitalfields, London	Post-Medieval	1485-1872 CE	271.5	No
SP2860	Hendy et al. 2018a	UK - Christ Church, Spitalfields, London	Post-Medieval	1485-1872 CE	271.5	No
TKAC	Hendy et al. 2018a	UK - St. Mary’s Church, Tickhill, South Yorkshire (NGR SK 592931)	Medieval	410-1484 CE	1003	No
TKDC	Hendy et al. 2018a	UK - St. Mary’s Church, Tickhill, South Yorkshire (NGR SK 592931)	Medieval	410-1484 CE	1003	No
TKEC	Hendy et al. 2018a	UK - St. Mary’s Church, Tickhill, South Yorkshire (NGR SK 592931)	Medieval	410-1484 CE	1003	No
TKFC	Hendy et al. 2018a	UK - St. Mary’s Church, Tickhill, South Yorkshire (NGR SK 592931)	Medieval	410-1484 CE	1003	No
UT103	Hendy et al. 2018a	USA - University of Tenneesee Forensic Anthropology Center	Modern	2018 CE	0	No - but reliable due to modernity
UT111	Hendy et al. 2018a	USA - University of Tenneesee Forensic Anthropology Center	Modern	2018 CE	0	No - but reliable due to modernity
UT116	Hendy et al. 2018a	USA - University of Tenneesee Forensic Anthropology Center	Modern	2018 CE	0	No - but reliable due to modernity
UT73	Hendy et al. 2018a	USA - University of Tenneesee Forensic Anthropology Center	Modern	2018 CE	0	No - but reliable due to modernity
WG1082	Hendy et al. 2018a	UK - Wighill (Syningthwaite Priory Farm)	Medieval	ca. 1000-1550 CE	675	No
WG1252	Hendy et al. 2018a	UK - Wighill (Syningthwaite Priory Farm)	Medieval	ca. 1000-1550 CE	675	No
WG1483	Hendy et al. 2018a	UK - Wighill (Syningthwaite Priory Farm)	Medieval	ca. 1000-1550 CE	675	No
WG1561	Hendy et al. 2018a	UK - Wighill (Syningthwaite Priory Farm)	Medieval	ca. 1000-1550 CE	675	No
WG1566	Hendy et al. 2018a	UK - Wighill (Syningthwaite Priory Farm)	Medieval	ca. 1000-1550 CE	675	No
WG1585	Hendy et al. 2018a	UK - Wighill (Syningthwaite Priory Farm)	Medieval	ca. 1000-1550 CE	675	No
Z100	Hendy et al. 2018a	USA - Oklahoma Dental Patients	Modern	2018 CE	0	No - but reliable due to modernity
Z81	Hendy et al. 2018a	USA - Oklahoma Dental Patients	Modern	2018 CE	0	No - but reliable due to modernity
Z82	Hendy et al. 2018a	USA - Oklahoma Dental Patients	Modern	2018 CE	0	No - but reliable due to modernity
Z83	Hendy et al. 2018a	USA - Oklahoma Dental Patients	Modern	2018 CE	0	No - but reliable due to modernity
Z84	Hendy et al. 2018a	USA - Oklahoma Dental Patients	Modern	2018 CE	0	No - but reliable due to modernity
Z85	Hendy et al. 2018a	USA - Oklahoma Dental Patients	Modern	2018 CE	0	No - but reliable due to modernity
Z86	Hendy et al. 2018a	USA - Oklahoma Dental Patients	Modern	2018 CE	0	No - but reliable due to modernity
Z87	Hendy et al. 2018a	USA - Oklahoma Dental Patients	Modern	2018 CE	0	No - but reliable due to modernity
Z88	Hendy et al. 2018a	USA - Oklahoma Dental Patients	Modern	2018 CE	0	No - but reliable due to modernity
Z89	Hendy et al. 2018a	USA - Oklahoma Dental Patients	Modern	2018 CE	0	No - but reliable due to modernity
Z90	Hendy et al. 2018a	USA - Oklahoma Dental Patients	Modern	2018 CE	0	No - but reliable due to modernity
Z94	Hendy et al. 2018a	USA - Oklahoma Dental Patients	Modern	2018 CE	0	No - but reliable due to modernity
CW10 Calcite	Hendy et al. 2018b	Turkey - Çatalhöyük	Neolithic	7950-7550 BCE	7750	Yes - indirectly from context
CW10 Ceramic Matrix	Hendy et al. 2018b	Turkey - Çatalhöyük	Neolithic	7950-7550 BCE	7750	Yes - indirectly from context
CW10 Outer ceramic matrix	Hendy et al. 2018b	Turkey - Çatalhöyük	Neolithic	7950-7550 BCE	7750	Yes - indirectly from context
CW11 Calcite	Hendy et al. 2018b	Turkey - Çatalhöyük	Neolithic	7950-7550 BCE	7750	Yes - indirectly from context
CW18 Calcite	Hendy et al. 2018b	Turkey - Çatalhöyük	Neolithic	7950-7550 BCE	7750	Yes - indirectly from context
CW18 Ceramic Matrix	Hendy et al. 2018b	Turkey - Çatalhöyük	Neolithic	7950-7550 BCE	7750	Yes - indirectly from context
CW20 Calcite	Hendy et al. 2018b	Turkey - Çatalhöyük	Neolithic	7950-7550 BCE	7750	Yes - indirectly from context
CW20 Ceramic Matrix	Hendy et al. 2018b	Turkey - Çatalhöyük	Neolithic	7950-7550 BCE	7750	Yes - indirectly from context
CW20 Outer ceramic matrix	Hendy et al. 2018b	Turkey - Çatalhöyük	Neolithic	7950-7550 BCE	7750	Yes - indirectly from context
CW21 Calcite	Hendy et al. 2018b	Turkey - Çatalhöyük	Neolithic	7950-7550 BCE	7750	Yes - indirectly from context
CW22 Calcite	Hendy et al. 2018b	Turkey - Çatalhöyük	Neolithic	7950-7550 BCE	7750	Yes - indirectly from context
CW22 Ceramic Matrix	Hendy et al. 2018b	Turkey - Çatalhöyük	Neolithic	7950-7550 BCE	7750	Yes - indirectly from context
CW22 Outer ceramic matrix	Hendy et al. 2018b	Turkey - Çatalhöyük	Neolithic	7950-7550 BCE	7750	Yes - indirectly from context
CW23 Calcite	Hendy et al. 2018b	Turkey - Çatalhöyük	Neolithic	7950-7550 BCE	7750	Yes - indirectly from context
CW24 Calcite	Hendy et al. 2018b	Turkey - Çatalhöyük	Neolithic	7950-7550 BCE	7750	Yes - indirectly from context
CW24 Ceramic Matrix	Hendy et al. 2018b	Turkey - Çatalhöyük	Neolithic	7950-7550 BCE	7750	Yes - indirectly from context
CW27 Calcite	Hendy et al. 2018b	Turkey - Çatalhöyük	Neolithic	7950-7550 BCE	7750	Yes - indirectly from context
CW8 Calcite	Hendy et al. 2018b	Turkey - Çatalhöyük	Neolithic	7950-7550 BCE	7750	Yes - indirectly from context
ARS007	Jeong et al. 2018	Mongolia - Khövsgöl	Late Bronze Age	3235-3076 BCE	3155.5	Yes
ARS008	Jeong et al. 2018	Mongolia - Khövsgöl	Late Bronze Age	3235-3076 BCE	3155.5	Yes
ARS009	Jeong et al. 2018	Mongolia - Khövsgöl	Late Bronze Age	average of other samples' dates	3176.06	No
ARS010	Jeong et al. 2018	Mongolia - Khövsgöl	Late Bronze Age	3028-2879 BCE	2953.5	Yes
ARS013	Jeong et al. 2018	Mongolia - Khövsgöl	Late Bronze Age	3355-3230 BCE	3292.5	Yes
ARS014	Jeong et al. 2018	Mongolia - Khövsgöl	Late Bronze Age	3335-3168 BCE	3251.5	Yes
ARS016	Jeong et al. 2018	Mongolia - Khövsgöl	Late Bronze Age	3455-3350 BCE	3402.5	Yes
ARS017	Jeong et al. 2018	Mongolia - Khövsgöl	Late Bronze Age	3343-3183 BCE	3263	Yes
ARS018	Jeong et al. 2018	Mongolia - Khövsgöl	Late Bronze Age	3002-2867 BCE	2934.5	Yes
VVH02	Mays et al. 2018	UK - West Amesbury Farm	Middle Bronze Age	3346-3431 YBP	3388.5	Yes
VVH03	Mays et al. 2018	UK - West Amesbury Farm	Middle Bronze Age	3312-3382 YBP	3347	Yes
VVH04	Mays et al. 2018	UK - West Amesbury Farm	Middle Neolithic	4869-4955 YBP	4912	Yes
3DT21 (CS6)	Warinner et al. 2014	UK - Driffield Terrace, York	Roman	44-410 CE	1723	No
3DT26 (CS5)	Warinner et al. 2014	UK - Driffield Terrace, York	Roman	44-410 CE	1723	No
6DT21 (CS9)	Warinner et al. 2014	UK - Driffield Terrace, York	Roman	44-410 CE	1723	No
6DT3 (CS7)	Warinner et al. 2014	UK - Driffield Terrace, York	Roman	44-410 CE	1723	No
6DT7 (CS8)	Warinner et al. 2014	UK - Driffield Terrace, York	Roman	44-410 CE	1723	No
FW435	Warinner et al. 2014	UK - Fewston	Victorian	1835-1895 CE	85	No
FW53	Warinner et al. 2014	UK - Fewston	Victorian	1835-1895 CE	85	No
JH1	Warinner et al. 2014	St Helena - Rupert’s Valley	Victorian	1840-1872 CE	94	No
JH1	Warinner et al. 2014	St Helena - Rupert’s Valley	Victorian	1840-1872 CE	94	No
JH10	Warinner et al. 2014	St Helena - Rupert’s Valley	Victorian	1840-1872 CE	94	No
JH10	Warinner et al. 2014	St Helena - Rupert’s Valley	Victorian	1840-1872 CE	94	No
JH11	Warinner et al. 2014	St Helena - Rupert’s Valley	Victorian	1840-1872 CE	94	No
JH11	Warinner et al. 2014	St Helena - Rupert’s Valley	Victorian	1840-1872 CE	94	No
JH12	Warinner et al. 2014	St Helena - Rupert’s Valley	Victorian	1840-1872 CE	94	No
JH12	Warinner et al. 2014	St Helena - Rupert’s Valley	Victorian	1840-1872 CE	94	No
JH13	Warinner et al. 2014	St Helena - Rupert’s Valley	Victorian	1840-1872 CE	94	No
JH13	Warinner et al. 2014	St Helena - Rupert’s Valley	Victorian	1840-1872 CE	94	No
JH14	Warinner et al. 2014	St Helena - Rupert’s Valley	Victorian	1840-1872 CE	94	No
JH14	Warinner et al. 2014	St Helena - Rupert’s Valley	Victorian	1840-1872 CE	94	No
JH15	Warinner et al. 2014	St Helena - Rupert’s Valley	Victorian	1840-1872 CE	94	No
JH15	Warinner et al. 2014	St Helena - Rupert’s Valley	Victorian	1840-1872 CE	94	No
JH16	Warinner et al. 2014	St Helena - Rupert’s Valley	Victorian	1840-1872 CE	94	No
JH16	Warinner et al. 2014	St Helena - Rupert’s Valley	Victorian	1840-1872 CE	94	No
JH17	Warinner et al. 2014	St Helena - Rupert’s Valley	Victorian	1840-1872 CE	94	No
JH17	Warinner et al. 2014	St Helena - Rupert’s Valley	Victorian	1840-1872 CE	94	No
JH18	Warinner et al. 2014	St Helena - Rupert’s Valley	Victorian	1840-1872 CE	94	No
JH18	Warinner et al. 2014	St Helena - Rupert’s Valley	Victorian	1840-1872 CE	94	No
JH19	Warinner et al. 2014	St Helena - Rupert’s Valley	Victorian	1840-1872 CE	94	No
JH19	Warinner et al. 2014	St Helena - Rupert’s Valley	Victorian	1840-1872 CE	94	No
JH2	Warinner et al. 2014	St Helena - Rupert’s Valley	Victorian	1840-1872 CE	94	No
JH2	Warinner et al. 2014	St Helena - Rupert’s Valley	Victorian	1840-1872 CE	94	No
JH20	Warinner et al. 2014	St Helena - Rupert’s Valley	Victorian	1840-1872 CE	94	No
JH20	Warinner et al. 2014	St Helena - Rupert’s Valley	Victorian	1840-1872 CE	94	No
JH3	Warinner et al. 2014	St Helena - Rupert’s Valley	Victorian	1840-1872 CE	94	No
JH3	Warinner et al. 2014	St Helena - Rupert’s Valley	Victorian	1840-1872 CE	94	No
JH4	Warinner et al. 2014	St Helena - Rupert’s Valley	Victorian	1840-1872 CE	94	No
JH4	Warinner et al. 2014	St Helena - Rupert’s Valley	Victorian	1840-1872 CE	94	No
JH5	Warinner et al. 2014	St Helena - Rupert’s Valley	Victorian	1840-1872 CE	94	No
JH5	Warinner et al. 2014	St Helena - Rupert’s Valley	Victorian	1840-1872 CE	94	No
JH6	Warinner et al. 2014	St Helena - Rupert’s Valley	Victorian	1840-1872 CE	94	No
JH6	Warinner et al. 2014	St Helena - Rupert’s Valley	Victorian	1840-1872 CE	94	No
JH7	Warinner et al. 2014	St Helena - Rupert’s Valley	Victorian	1840-1872 CE	94	No
JH7	Warinner et al. 2014	St Helena - Rupert’s Valley	Victorian	1840-1872 CE	94	No
JH8	Warinner et al. 2014	St Helena - Rupert’s Valley	Victorian	1840-1872 CE	94	No
JH8	Warinner et al. 2014	St Helena - Rupert’s Valley	Victorian	1840-1872 CE	94	No
JH9	Warinner et al. 2014	St Helena - Rupert’s Valley	Victorian	1840-1872 CE	94	No
JH9	Warinner et al. 2014	St Helena - Rupert’s Valley	Victorian	1840-1872 CE	94	No
JH9	Warinner et al. 2014	St Helena - Rupert’s Valley	Victorian	1840-1872 CE	94	No
ML1032	Warinner et al. 2014	UK - Melton	Iron Age	800 BCE to 80 CE	2310	No
ML1489	Warinner et al. 2014	UK - Melton	Iron Age	800 BCE to 80 CE	2310	No
ML1823	Warinner et al. 2014	UK - Melton	Iron Age	800 BCE to 80 CE	2310	No
ML3890	Warinner et al. 2014	UK - Melton	Iron Age	800 BCE to 80 CE	2310	No
NBS262	Warinner et al. 2014	UK - Norton-on-Tees	Anglo-Saxon	ca. 500-910 CE	1245	No
NBS325	Warinner et al. 2014	UK - Norton-on-Tees	Anglo-Saxon	ca. 500-910 CE	1245	No
NBS410	Warinner et al. 2014	UK - Norton-on-Tees	Anglo-Saxon	ca. 500-910 CE	1245	No
NEM093	Warinner et al. 2014	UK - Norton-on-Tees	Anglo-Saxon	ca. 500-910 CE	1245	No
NEM099	Warinner et al. 2014	UK - Norton-on-Tees	Anglo-Saxon	ca. 500-910 CE	1245	No
NEM18	Warinner et al. 2014	UK - Norton-on-Tees	Anglo-Saxon	ca. 500-910 CE	1245	No
OX01	Warinner et al. 2014	UK - Leicester	Roman	44-410 CE	1723	No
OX03	Warinner et al. 2014	UK - Leicester	Roman	44-410 CE	1723	No
OX05	Warinner et al. 2014	UK - Leicester	Roman	44-410 CE	1723	No
OX09	Warinner et al. 2014	UK - Leicester	Roman	44-410 CE	1723	No
OX10	Warinner et al. 2014	UK - Leicester	Roman	44-410 CE	1723	No
OX12	Warinner et al. 2014	UK - Leicester	Roman	44-410 CE	1723	No
OX4	Warinner et al. 2014	UK - Leicester	Roman	44-410 CE	1723	No
OX6	Warinner et al. 2014	UK - Leicester	Roman	44-410 CE	1723	No
RISE 432	Warinner et al. 2014	Denmark - Gjerrild	Neolithic	ca. 3000-1500 BCE	4200	No
RISE 460	Warinner et al. 2014	Denmark - Øster Harup	Neolithic	ca. 2800-2400 BCE	4550	No
RISE363	Warinner et al. 2014	Hungary - Szöreg-C (Sziv Utca)	Bronze Age	ca. 3000-1500 BCE	4200	No
RISE368	Warinner et al. 2014	Hungary - Szöreg-C (Sziv Utca)	Bronze Age	ca. 3000-1500 BCE	4200	No
RISE387	Warinner et al. 2014	Russia - Bulanovo	Bronze Age	ca. 3000-1500 BCE	4200	No
SCR5070	Warinner et al. 2014	Italy - Isola Sacra (Portus Romae)	Roman	50-200 CE	1825	No
SCR832	Warinner et al. 2014	Italy - Isola Sacra (Portus Romae)	Roman	50-200 CE	1825	No
WG1082	Warinner et al. 2014	UK - Wighill (Syningthwaite Priory Farm)	Medieval	ca. 1000-1550 CE	675	No
WG1252	Warinner et al. 2014	UK - Wighill (Syningthwaite Priory Farm)	Medieval	ca. 1000-1550 CE	675	No
WG1483	Warinner et al. 2014	UK - Wighill (Syningthwaite Priory Farm)	Medieval	ca. 1000-1550 CE	675	No
WG1561	Warinner et al. 2014	UK - Wighill (Syningthwaite Priory Farm)	Medieval	ca. 1000-1550 CE	675	No
WG1566	Warinner et al. 2014	UK - Wighill (Syningthwaite Priory Farm)	Medieval	ca. 1000-1550 CE	675	No
WG1585	Warinner et al. 2014	UK - Wighill (Syningthwaite Priory Farm)	Medieval	ca. 1000-1550 CE	675	No
Z44	Warinner et al. 2014	UK - Fewston	Victorian	1835-1895 CE	85	No
Z45	Warinner et al. 2014	UK - Fewston	Victorian	1835-1895 CE	85	No
Z5	Warinner et al. 2014	Switzerland - Zurich	Modern	2011 CE	3	No - but reliable due to modernity
Z6	Warinner et al. 2014	Switzerland - Zurich	Modern	2011 CE	3	No - but reliable due to modernity
Z7	Warinner et al. 2014	Switzerland - Zurich	Modern	2011 CE	3	No - but reliable due to modernity
Z8	Warinner et al. 2014	Switzerland - Zurich	Modern	2011 CE	3	No - but reliable due to modernity
RISE307	Warinner et al. 2014	Russia - West Caucasus, Marchenkova Gora	Bronze Age	ca. 3000-2000 BCE	4450	No
RISE307	Warinner et al. 2014	Russia - West Caucasus, Marchenkova Gora	Bronze Age	ca. 3000-2000 BCE	4450	No
RISE417	Warinner et al. 2014	Armenia - Hatsarat	Bronze Age	ca. 2000 BCE	3950	No
RISE420	Warinner et al. 2014	Armenia - Noraduz	Iron Age	ca. 700 BCE	2650	No
RISE415	Warinner et al. 2014	Armenia - Nerkin Getashen	Bronze Age	ca. 1200-1300 BCE	3200	No
RISE414	Warinner et al. 2014	Armenia - Noraduz	Bronze Age	ca. 1200-1300 BCE	3200	No
RISE472	Warinner et al. 2014	Germany - Nersingen	Bronze Age	ca. 3000-1500 BCE	4200	No
RISE473	Warinner et al. 2014	Germany - Regensburg-Dechbetten	Bronze Age	ca. 3000-1500 BCE	4200	No
Y47-B27	Warinner et al. 2014	Germany - Dalheim	Medieval	ca. 950-1200 CE	875	No
Y48-B40	Warinner et al. 2014	Germany - Dalheim	Medieval	ca. 950-1200 CE	875	No
Y49-B85	Warinner et al. 2014	Germany - Dalheim	Medieval	ca. 950-1200 CE	875	No
B78	Warinner et al. 2014	Germany - Dalheim	Medieval	ca. 950-1200 CE	875	No
G12	Warinner et al. 2014	Germany - Dalheim	Medieval	ca. 950-1200 CE	875	No
B17	Warinner et al. 2014	Germany - Dalheim	Medieval	ca. 950-1200 CE	875	No
B78	Warinner et al. 2014	Germany - Dalheim	Medieval	ca. 950-1200 CE	875	No
B61	Warinner et al. 2014	Germany - Dalheim	Medieval	ca. 950-1200 CE	875	No
Z35	Warinner et al. 2014	Greenland - W51 Sandnes	Medieval	ca. 1290-1430 CE	590	No
Z36	Warinner et al. 2014	Greenland - W51 Sandnes	Medieval	ca. 1290-1430 CE	590	No
Z37	Warinner et al. 2014	Greenland - W51 Sandnes	Medieval	ca. 1290-1430 CE	590	No
Z38	Warinner et al. 2014	Greenland - W51 Sandnes	Medieval	ca. 1290-1430 CE	590	No
Z39	Warinner et al. 2014	Greenland - Ø29a Brattahlið	Medieval	ca. 890-1230 CE	890	No
Z40	Warinner et al. 2014	Greenland - Ø29a Brattahlið	Medieval	ca. 890-1230 CE	890	No
RISE466	Warinner et al. 2014	Italy - Italy - Olmo di Nogara	Bronze Age	ca. 2700-1350 BCE	3625	No
RISE467	Warinner et al. 2014	Italy - Italy - Olmo di Nogara	Bronze Age	ca. 2700-1350 BCE	3625	No
ODN19	Warinner et al. 2014	Italy - Olmo di Nogara	Bronze Age	ca. 2700-1350 BCE	3625	No
ODN207	Warinner et al. 2014	Italy - Olmo di Nogara	Bronze Age	ca. 2700-1350 BCE	3625	No
ODN271	Warinner et al. 2014	Italy - Olmo di Nogara	Bronze Age	ca. 2700-1350 BCE	3625	No
ODN361	Warinner et al. 2014	Italy - Olmo di Nogara	Bronze Age	ca. 2700-1350 BCE	3625	No
ODN424	Warinner et al. 2014	Italy - Olmo di Nogara	Bronze Age	ca. 2700-1350 BCE	3625	No
ODN458	Warinner et al. 2014	Italy - Olmo di Nogara	Bronze Age	ca. 2700-1350 BCE	3625	No
ODN98	Warinner et al. 2014	Italy - Olmo di Nogara	Bronze Age	ca. 2700-1350 BCE	3625	No
SCR277	Warinner et al. 2014	Italy - Isola Sacra (Portus Romae)	Roman	50-200 CE	1825	No
SCR250	Warinner et al. 2014	Italy - Isola Sacra (Portus Romae)	Roman	50-200 CE	1825	No
SCR264	Warinner et al. 2014	Italy - Isola Sacra (Portus Romae)	Roman	50-200 CE	1825	No
SCR323	Warinner et al. 2014	Italy - Isola Sacra (Portus Romae)	Roman	50-200 CE	1825	No
SCR5028	Warinner et al. 2014	Italy - Isola Sacra (Portus Romae)	Roman	50-200 CE	1825	No
SCR5042	Warinner et al. 2014	Italy - Isola Sacra (Portus Romae)	Roman	50-200 CE	1825	No
BL13217	Charlton et al. 2019	UK - Banbury Lane	Neolithic	3360–3090 BCE	5175	Yes - indirectly from context
BL30912	Charlton et al. 2019	UK - Banbury Lane	Neolithic	3360–3090 BCE	5175	Yes - indirectly from context
HH3188	Charlton et al. 2019	UK - Hambledon Hill	Neolithic	3650–3370 BCE	5460	Yes - indirectly from context
HH3	Charlton et al. 2019	UK - Hambledon Hill	Neolithic	3680–3310 BCE	5445	Yes - indirectly from context
HH610	Charlton et al. 2019	UK - Hambledon Hill	Neolithic	3680–3310 BCE	5445	Yes - indirectly from context
HN5037-1	Charlton et al. 2019	UK - Hazleton North	Neolithic	3800–3620 BCE	5660	Yes - indirectly from context
HN7656	Charlton et al. 2019	UK - Hazleton North	Neolithic	3800–3620 BCE	5660	Yes - indirectly from context
HN11456	Charlton et al. 2019	UK - Hazleton North	Neolithic	3800–3620 BCE	5660	Yes - indirectly from context
HN4786	Charlton et al. 2019	UK - Hazleton North	Neolithic	3800–3620 BCE	5660	Yes - indirectly from context
HN7387	Charlton et al. 2019	UK - Hazleton North	Neolithic	3800–3620 BCE	5660	Yes - indirectly from context
