# Supplementary material for: Assessing the degradation of ancient milk proteins through site-specific deamidation patterns
Source: Sci Rep. 2021 Apr 8;11:7795. doi: 10.1038/s41598-021-87125-x (PMC8032661; doi:10.1038/s41598-021-87125-x)
Supplement: Supplementary file 7 — Supplementary Information 7. [file 41598_2021_87125_MOESM7_ESM.xlsx]

## Sheet: Peptide counts and bulk deamida
ID	Total Caseins	Total BLG	Caseins N Remaining %	Caseins Q Remaining %	BLG N Remaining %	BLG Q Remaining %
Milk Powder	295	72	90.8333	95.5599	62.1059	88.2651

## Sheet: Site-specific deamidation
ID	Half-time	Remaining AA	Size	Protein
Milk Powder	-1	0.969105	104.222	BLG
Milk Powder	1.14	0.3606	104.505	BLG
Milk Powder	10	0	100	BLG
Milk Powder	15.7	0.284449	109.933	BLG
Milk Powder	48.3	1	100	BLG
Milk Powder	50.2	1	122.71	BLG
Milk Powder	75.7	0.956786	122.71	BLG
Milk Powder	104	1	1000	BLG
Milk Powder	300	0	100	BLG
Milk Powder	800	1	109.02	BLG
Milk Powder	2100	0.810839	104.637	BLG
Milk Powder	4000	1	171.155	BLG
Milk Powder	5200	0.900019	104.332	BLG
Milk Powder	5200	1	107.153	BLG
Milk Powder	5700	0.998299	104.505	BLG
Milk Powder	6100	1	1000	BLG
Milk Powder	6100	1	100.278	BLG
Milk Powder	6100	1	109.37	BLG
Milk Powder	6100	1	106.843	BLG
Milk Powder	-1	0	100	Casein
Milk Powder	-1	0	100	Casein
Milk Powder	-1	1	133.072	Casein
Milk Powder	-1	0.999394	128.883	Casein
Milk Powder	-1	0.996511	132.182	Casein
Milk Powder	-1	1	128.557	Casein
Milk Powder	-1	1	128.557	Casein
Milk Powder	-1	1	127.383	Casein
Milk Powder	-1	0.999862	128.557	Casein
Milk Powder	-1	0.735008	128.883	Casein
Milk Powder	-1	1	129.832	Casein
Milk Powder	-1	0.799473	167.234	Casein
Milk Powder	-1	0.939338	109.678	Casein
Milk Powder	-1	1	167.234	Casein
Milk Powder	-1	1	101.173	Casein
Milk Powder	-1	0.983614	110.92	Casein
Milk Powder	-1	1	101.173	Casein
Milk Powder	-1	1	100.587	Casein
Milk Powder	-1	0.998403	111.143	Casein
Milk Powder	-1	1	108.858	Casein
Milk Powder	-1	1	173.529	Casein
Milk Powder	-1	1	162.327	Casein
Milk Powder	-1	0.996339	167.454	Casein
Milk Powder	15.7	0.942738	103.147	Casein
Milk Powder	15.7	0.943954	100.527	Casein
Milk Powder	18.9	0.927819	106.563	Casein
Milk Powder	18.9	1	108.858	Casein
Milk Powder	22.5	0.973365	132.765	Casein
Milk Powder	36.8	1	100.937	Casein
Milk Powder	45.7	0.923861	121.127	Casein
Milk Powder	46.3	1	100.424	Casein
Milk Powder	56.7	0.234558	100.183	Casein
Milk Powder	59.6	1	100.14	Casein
Milk Powder	68.3	1	100.352	Casein
Milk Powder	71.1	1	101.643	Casein
Milk Powder	73.9	0.931347	136.394	Casein
Milk Powder	75.7	0.933235	179.589	Casein
Milk Powder	75.7	0.941892	110.341	Casein
Milk Powder	80.9	0.852016	101.257	Casein
Milk Powder	92.6	0.944535	133.967	Casein
Milk Powder	116	0.921692	133.139	Casein
Milk Powder	116	0.999706	110.699	Casein
Milk Powder	116	1	100.944	Casein
Milk Powder	226	1	129.686	Casein
Milk Powder	850	1	109.781	Casein
Milk Powder	850	0.977851	111.43	Casein
Milk Powder	4000	1	100.507	Casein
Milk Powder	4000	1	102.738	Casein
Milk Powder	4100	0.845015	101.933	Casein
Milk Powder	4200	1	121.084	Casein
Milk Powder	4300	1	102.913	Casein
Milk Powder	4300	1	123.984	Casein
Milk Powder	4600	1	100.127	Casein
Milk Powder	4600	1	102.258	Casein
Milk Powder	5100	1	126.101	Casein
Milk Powder	5500	1	107.722	Casein
Milk Powder	5800	0	550	Casein
Milk Powder	5800	1	106.452	Casein
Milk Powder	5900	1	200.589	Casein
Milk Powder	6000	1	105.595	Casein
Milk Powder	6100	1	100.185	Casein
Milk Powder	6200	1	121.965	Casein
Milk Powder	6200	1	739.128	Casein
Milk Powder	6200	1	172.379	Casein
Milk Powder	6400	1	106.83	Casein
Milk Powder	6600	1	109.678	Casein
Milk Powder	6800	0.88923	110.519	Casein
Milk Powder	7100	1	100.681	Casein
Milk Powder	7200	1	100.512	Casein
Milk Powder	7400	1	100.507	Casein
Milk Powder	7500	1	155.627	Casein
Milk Powder	7800	1	100.706	Casein
Milk Powder	7800	0.997667	157.915	Casein
Milk Powder	8100	1	100.937	Casein
Milk Powder	8200	0.993158	120.039	Casein
Milk Powder	8300	1	307.626	Casein
Milk Powder	8300	0.998974	178.299	Casein
Milk Powder	8400	1	100.35	Casein
Milk Powder	9300	0.930645	101.585	Casein
Milk Powder	10000	1	128.557	Casein
Milk Powder	10000	0.989953	140.252	Casein
Milk Powder	10000	1	112.671	Casein
Milk Powder	10000	1	106.839	Casein
Milk Powder	11000	1	103.908	Casein
Milk Powder	12000	0.694907	144.725	Casein
Milk Powder	12000	1	110.267	Casein
Milk Powder	16000	0.997881	119.977	Casein
