# Supplementary material for: Assessing the degradation of ancient milk proteins through site-specific deamidation patterns
Source: Sci Rep. 2021 Apr 8;11:7795. doi: 10.1038/s41598-021-87125-x (PMC8032661; doi:10.1038/s41598-021-87125-x)
Supplement: Supplementary file 8 — Supplementary Information 8. [file 41598_2021_87125_MOESM8_ESM.xlsx]

## Sheet: Peptide counts and bulk deamida
ID	Total Caseins	Total BLG	Caseins N Remaining %	Caseins Q Remaining %	BLG N Remaining %	BLG Q Remaining %
Blank	5	1	No N in Caseins	100	Not enough unique peptides	Not enough unique peptides
Dental Calculus A (8786)	2	0	20	57.1429	No BLG	No BLG
Dental Calculus B (8836)	2	1	33.3333	100	Not enough unique peptides	Not enough unique peptides
Dental Calculus C (8756)	6	0	15.546	100	No BLG	No BLG
Egg Shell (ES001)	2	0	No N in Caseins	100	No BLG	No BLG
Limescale (11287)	8	1	100	100	Not enough unique peptides	Not enough unique peptides

## Sheet: Site-specific deamidation
ID	Half-time	Remaining AA	Size	Protein
Blank	7400	0	179.123	BLG
Blank	75.7	1	100	Casein
Blank	116	1	100	Casein
Blank	850	1	100	Casein
Blank	4300	1	177.24	Casein
Blank	6200	1	507.745	Casein
Blank	6800	1	100	Casein
Blank	8300	1	507.745	Casein
Blank	10000	1	1000	Casein
Blank	12000	1	155.838	Casein
Dental Calculus A (8786)	4300	1	100	Casein
Dental Calculus A (8786)	6400	1	1000	Casein
Dental Calculus B (8836)	10000	0	1000	BLG
Dental Calculus B (8836)	75.7	0.15546	198.458	Casein
Dental Calculus B (8836)	116	0.15546	198.458	Casein
Dental Calculus B (8836)	4300	1	208.647	Casein
Dental Calculus C (8756)	73.9	1	446.348	Casein
Dental Calculus C (8756)	75.7	0	100	Casein
Dental Calculus C (8756)	75.7	0	100	Casein
Dental Calculus C (8756)	116	0	100	Casein
Dental Calculus C (8756)	116	0	100	Casein
Dental Calculus C (8756)	4300	1	1000	Casein
Dental Calculus C (8756)	12000	1	304.198	Casein
Egg Shell (ES001)	10000	1	1000	Casein
Egg Shell (ES001)	12000	1	100	Casein
Limescale (11287)	50.2	1	1000	BLG
Limescale (11287)	75.7	0	1000	BLG
Limescale (11287)	-1	1	151.959	Casein
Limescale (11287)	75.7	0	100	Casein
Limescale (11287)	75.7	0	673.242	Casein
Limescale (11287)	116	0	100	Casein
Limescale (11287)	116	0	673.242	Casein
Limescale (11287)	850	1	151.959	Casein
Limescale (11287)	4300	1	100	Casein
Limescale (11287)	5400	0	208.294	Casein
Limescale (11287)	6400	0	144.512	Casein
Limescale (11287)	6600	0	151.959	Casein
Limescale (11287)	8900	1	144.512	Casein
Limescale (11287)	10000	1	388.025	Casein
