# Supplementary material for: Assessing the degradation of ancient milk proteins through site-specific deamidation patterns
Source: Sci Rep. 2021 Apr 8;11:7795. doi: 10.1038/s41598-021-87125-x (PMC8032661; doi:10.1038/s41598-021-87125-x)
Supplement: Supplementary file 9 — Supplementary Information 9. [file 41598_2021_87125_MOESM9_ESM.xlsx]

## Sheet: Peptide counts and bulk deamida
ID	Paper	Site	Age	Total Caseins	Total BLG	Caseins N Remaining %	Caseins Q Remaining %	BLG N Remaining %	BLG Q Remaining %
Z40	Warinner et al. 2014	Greenland - Ø29a Brattahlið	Medieval	0	7	No Caseins	No Caseins	66.67	50
OX12	Warinner et al. 2014	UK - Leicester	Roman	0	7	No Caseins	No Caseins	83.88	71.15
RISE368	Warinner et al. 2014	Hungary - Szöreg-C (Sziv Utca)	Bronze Age	7	6	62.37	91.62	80.49	81.72
OX4	Warinner et al. 2014	UK - Leicester	Roman	0	6	No Caseins	No Caseins	100	100
Z39	Warinner et al. 2014	Greenland - Ø29a Brattahlið	Medieval	1	5	Not enough unique peptides	Not enough unique peptides	50	No Q in BLG
NEM18	Warinner et al. 2014	UK - Norton-on-Tees	Anglo-Saxon	1	4	Not enough unique peptides	Not enough unique peptides	60.52	100
Z5	Warinner et al. 2014	Switzerland - Zurich	Modern	3	3	0	100	100	100
ML1032	Warinner et al. 2014	UK - Melton	Iron Age	2	3	No N in Caseins	50	No N in BLG	No Q in BLG
RISE387	Warinner et al. 2014	Russia - Bulanovo	Bronze Age	1	3	Not enough unique peptides	Not enough unique peptides	100	53.07
WG1082	Warinner et al. 2014	UK - Wighill (Syningthwaite Priory Farm)	Medieval	1	3	Not enough unique peptides	Not enough unique peptides	No N in BLG	No Q in BLG
ML1823	Warinner et al. 2014	UK - Melton	Iron Age	0	3	No Caseins	No Caseins	100	100
WG1561	Warinner et al. 2014	UK - Wighill (Syningthwaite Priory Farm)	Medieval	0	3	No Caseins	No Caseins	50	100
RISE363	Warinner et al. 2014	Hungary - Szöreg-C (Sziv Utca)	Bronze Age	4	2	No N in Caseins	No Q in Caseins	100	100
B61	Warinner et al. 2014	Germany - Dalheim	Medieval	0	2	No Caseins	No Caseins	No N in BLG	No Q in BLG
Z37	Warinner et al. 2014	Greenland - W51 Sandnes	Medieval	0	2	No Caseins	No Caseins	No N in BLG	No Q in BLG
ODN207	Warinner et al. 2014	Italy - Olmo di Nogara	Bronze Age	0	2	No Caseins	No Caseins	No N in BLG	No Q in BLG
ODN271	Warinner et al. 2014	Italy - Olmo di Nogara	Bronze Age	0	2	No Caseins	No Caseins	No N in BLG	No Q in BLG
Z45	Warinner et al. 2014	UK - Fewston	Victorian	0	2	No Caseins	No Caseins	No N in BLG	100
3DT21 (CS6)	Warinner et al. 2014	UK - Driffield Terrace, York	Roman	0	2	No Caseins	No Caseins	50	No Q in BLG
WG1483	Warinner et al. 2014	UK - Wighill (Syningthwaite Priory Farm)	Medieval	0	2	No Caseins	No Caseins	No N in BLG	#N/A
RISE467	Warinner et al. 2014	Italy - Olmo di Nogara, Italy	Bronze Age	1	1	Not enough unique peptides	Not enough unique peptides	Not enough unique peptides	Not enough unique peptides
FW53	Warinner et al. 2014	UK - Fewston	Victorian	1	1	Not enough unique peptides	Not enough unique peptides	Not enough unique peptides	Not enough unique peptides
Y48-B40	Warinner et al. 2014	Germany - Dalheim	Medieval	0	1	No Caseins	No Caseins	Not enough unique peptides	Not enough unique peptides
B78	Warinner et al. 2014	Germany - Dalheim	Medieval	0	1	No Caseins	No Caseins	Not enough unique peptides	Not enough unique peptides
B17	Warinner et al. 2014	Germany - Dalheim	Medieval	0	1	No Caseins	No Caseins	Not enough unique peptides	Not enough unique peptides
B78	Warinner et al. 2014	Germany - Dalheim	Medieval	0	1	No Caseins	No Caseins	Not enough unique peptides	Not enough unique peptides
Z36	Warinner et al. 2014	Greenland - W51 Sandnes	Medieval	0	1	No Caseins	No Caseins	Not enough unique peptides	Not enough unique peptides
ODN424	Warinner et al. 2014	Italy - Olmo di Nogara	Bronze Age	0	1	No Caseins	No Caseins	Not enough unique peptides	Not enough unique peptides
JH5	Warinner et al. 2014	St Helena - Rupert’s Valley	Victorian	0	1	No Caseins	No Caseins	Not enough unique peptides	Not enough unique peptides
Z44	Warinner et al. 2014	UK - Fewston	Victorian	0	1	No Caseins	No Caseins	Not enough unique peptides	Not enough unique peptides
FW435	Warinner et al. 2014	UK - Fewston	Victorian	0	1	No Caseins	No Caseins	Not enough unique peptides	Not enough unique peptides
NEM099	Warinner et al. 2014	UK - Norton-on-Tees	Anglo-Saxon	0	1	No Caseins	No Caseins	Not enough unique peptides	Not enough unique peptides
WG1566	Warinner et al. 2014	UK - Wighill (Syningthwaite Priory Farm)	Medieval	0	1	No Caseins	No Caseins	Not enough unique peptides	Not enough unique peptides
WG1585	Warinner et al. 2014	UK - Wighill (Syningthwaite Priory Farm)	Medieval	0	1	No Caseins	No Caseins	Not enough unique peptides	Not enough unique peptides
RISE466	Warinner et al. 2014	Italy - Olmo di Nogara, Italy	Bronze Age	3	0	100	100	No BLG	No BLG
Z6	Warinner et al. 2014	Switzerland - Zurich	Modern	2	0	0	No Q in Caseins	No BLG	No BLG
RISE473	Warinner et al. 2014	Germany - Regensburg-Dechbetten	Bronze Age	1	0	Not enough unique peptides	Not enough unique peptides	No BLG	No BLG
SCR264	Warinner et al. 2014	Italy - Isola Sacra (Portus Romae)	Roman	1	0	Not enough unique peptides	Not enough unique peptides	No BLG	No BLG
JH19	Warinner et al. 2014	St Helena - Rupert’s Valley	Victorian	1	0	Not enough unique peptides	Not enough unique peptides	No BLG	No BLG
JH8	Warinner et al. 2014	St Helena - Rupert’s Valley	Victorian	1	0	Not enough unique peptides	Not enough unique peptides	No BLG	No BLG
OX10	Warinner et al. 2014	UK - Leicester	Roman	1	0	Not enough unique peptides	Not enough unique peptides	No BLG	No BLG
RISE 460	Warinner et al. 2014	Denmark - Øster Harup	Neolithic	1	0	Not enough unique peptides	Not enough unique peptides	No BLG	No BLG
Z8	Warinner et al. 2014	Switzerland - Zurich	Modern	1	0	Not enough unique peptides	Not enough unique peptides	No BLG	No BLG
WG1252	Warinner et al. 2014	UK - Wighill (Syningthwaite Priory Farm)	Medieval	1	0	Not enough unique peptides	Not enough unique peptides	No BLG	No BLG
RISE307	Warinner et al. 2014	Russia - West Caucasus, Marchenkova Gora	Bronze Age	0	0	No Caseins	No Caseins	No BLG	No BLG
RISE307	Warinner et al. 2014	Russia - West Caucasus, Marchenkova Gora	Bronze Age	0	0	No Caseins	No Caseins	No BLG	No BLG
RISE417	Warinner et al. 2014	Armenia - Hatsarat	Bronze Age	0	0	No Caseins	No Caseins	No BLG	No BLG
RISE420	Warinner et al. 2014	Armenia - Noraduz	Iron Age	0	0	No Caseins	No Caseins	No BLG	No BLG
RISE415	Warinner et al. 2014	Armenia - Nerkin Getashen	Bronze Age	0	0	No Caseins	No Caseins	No BLG	No BLG
RISE414	Warinner et al. 2014	Armenia - Noraduz	Bronze Age	0	0	No Caseins	No Caseins	No BLG	No BLG
RISE472	Warinner et al. 2014	Germany - Nersingen	Bronze Age	0	0	No Caseins	No Caseins	No BLG	No BLG
Y47-B27	Warinner et al. 2014	Germany - Dalheim	Medieval	0	0	No Caseins	No Caseins	No BLG	No BLG
Y49-B85	Warinner et al. 2014	Germany - Dalheim	Medieval	0	0	No Caseins	No Caseins	No BLG	No BLG
G12	Warinner et al. 2014	Germany - Dalheim	Medieval	0	0	No Caseins	No Caseins	No BLG	No BLG
Z35	Warinner et al. 2014	Greenland - W51 Sandnes	Medieval	0	0	No Caseins	No Caseins	No BLG	No BLG
Z38	Warinner et al. 2014	Greenland - W51 Sandnes	Medieval	0	0	No Caseins	No Caseins	No BLG	No BLG
ODN19	Warinner et al. 2014	Italy - Olmo di Nogara	Bronze Age	0	0	No Caseins	No Caseins	No BLG	No BLG
ODN361	Warinner et al. 2014	Italy - Olmo di Nogara	Bronze Age	0	0	No Caseins	No Caseins	No BLG	No BLG
ODN458	Warinner et al. 2014	Italy - Olmo di Nogara	Bronze Age	0	0	No Caseins	No Caseins	No BLG	No BLG
ODN98	Warinner et al. 2014	Italy - Olmo di Nogara	Bronze Age	0	0	No Caseins	No Caseins	No BLG	No BLG
SCR277	Warinner et al. 2014	Italy - Isola Sacra (Portus Romae)	Roman	0	0	No Caseins	No Caseins	No BLG	No BLG
SCR250	Warinner et al. 2014	Italy - Isola Sacra (Portus Romae)	Roman	0	0	No Caseins	No Caseins	No BLG	No BLG
SCR323	Warinner et al. 2014	Italy - Isola Sacra (Portus Romae)	Roman	0	0	No Caseins	No Caseins	No BLG	No BLG
SCR5028	Warinner et al. 2014	Italy - Isola Sacra (Portus Romae)	Roman	0	0	No Caseins	No Caseins	No BLG	No BLG
SCR5042	Warinner et al. 2014	Italy - Isola Sacra (Portus Romae)	Roman	0	0	No Caseins	No Caseins	No BLG	No BLG
SCR5070	Warinner et al. 2014	Italy - Isola Sacra (Portus Romae)	Roman	0	0	No Caseins	No Caseins	No BLG	No BLG
SCR832	Warinner et al. 2014	Italy - Isola Sacra (Portus Romae)	Roman	0	0	No Caseins	No Caseins	No BLG	No BLG
JH1	Warinner et al. 2014	St Helena - Rupert’s Valley	Victorian	0	0	No Caseins	No Caseins	No BLG	No BLG
JH10	Warinner et al. 2014	St Helena - Rupert’s Valley	Victorian	0	0	No Caseins	No Caseins	No BLG	No BLG
JH11	Warinner et al. 2014	St Helena - Rupert’s Valley	Victorian	0	0	No Caseins	No Caseins	No BLG	No BLG
JH12	Warinner et al. 2014	St Helena - Rupert’s Valley	Victorian	0	0	No Caseins	No Caseins	No BLG	No BLG
JH13	Warinner et al. 2014	St Helena - Rupert’s Valley	Victorian	0	0	No Caseins	No Caseins	No BLG	No BLG
JH14	Warinner et al. 2014	St Helena - Rupert’s Valley	Victorian	0	0	No Caseins	No Caseins	No BLG	No BLG
JH15	Warinner et al. 2014	St Helena - Rupert’s Valley	Victorian	0	0	No Caseins	No Caseins	No BLG	No BLG
JH16	Warinner et al. 2014	St Helena - Rupert’s Valley	Victorian	0	0	No Caseins	No Caseins	No BLG	No BLG
JH17	Warinner et al. 2014	St Helena - Rupert’s Valley	Victorian	0	0	No Caseins	No Caseins	No BLG	No BLG
JH18	Warinner et al. 2014	St Helena - Rupert’s Valley	Victorian	0	0	No Caseins	No Caseins	No BLG	No BLG
JH2	Warinner et al. 2014	St Helena - Rupert’s Valley	Victorian	0	0	No Caseins	No Caseins	No BLG	No BLG
JH20	Warinner et al. 2014	St Helena - Rupert’s Valley	Victorian	0	0	No Caseins	No Caseins	No BLG	No BLG
JH3	Warinner et al. 2014	St Helena - Rupert’s Valley	Victorian	0	0	No Caseins	No Caseins	No BLG	No BLG
JH4	Warinner et al. 2014	St Helena - Rupert’s Valley	Victorian	0	0	No Caseins	No Caseins	No BLG	No BLG
JH5	Warinner et al. 2014	St Helena - Rupert’s Valley	Victorian	0	0	No Caseins	No Caseins	No BLG	No BLG
JH6	Warinner et al. 2014	St Helena - Rupert’s Valley	Victorian	0	0	No Caseins	No Caseins	No BLG	No BLG
JH7	Warinner et al. 2014	St Helena - Rupert’s Valley	Victorian	0	0	No Caseins	No Caseins	No BLG	No BLG
JH9	Warinner et al. 2014	St Helena - Rupert’s Valley	Victorian	0	0	No Caseins	No Caseins	No BLG	No BLG
JH1	Warinner et al. 2014	St Helena - Rupert’s Valley	Victorian	0	0	No Caseins	No Caseins	No BLG	No BLG
JH10	Warinner et al. 2014	St Helena - Rupert’s Valley	Victorian	0	0	No Caseins	No Caseins	No BLG	No BLG
JH11	Warinner et al. 2014	St Helena - Rupert’s Valley	Victorian	0	0	No Caseins	No Caseins	No BLG	No BLG
JH12	Warinner et al. 2014	St Helena - Rupert’s Valley	Victorian	0	0	No Caseins	No Caseins	No BLG	No BLG
JH13	Warinner et al. 2014	St Helena - Rupert’s Valley	Victorian	0	0	No Caseins	No Caseins	No BLG	No BLG
JH14	Warinner et al. 2014	St Helena - Rupert’s Valley	Victorian	0	0	No Caseins	No Caseins	No BLG	No BLG
JH15	Warinner et al. 2014	St Helena - Rupert’s Valley	Victorian	0	0	No Caseins	No Caseins	No BLG	No BLG
JH16	Warinner et al. 2014	St Helena - Rupert’s Valley	Victorian	0	0	No Caseins	No Caseins	No BLG	No BLG
JH17	Warinner et al. 2014	St Helena - Rupert’s Valley	Victorian	0	0	No Caseins	No Caseins	No BLG	No BLG
JH18	Warinner et al. 2014	St Helena - Rupert’s Valley	Victorian	0	0	No Caseins	No Caseins	No BLG	No BLG
JH19	Warinner et al. 2014	St Helena - Rupert’s Valley	Victorian	0	0	No Caseins	No Caseins	No BLG	No BLG
JH2	Warinner et al. 2014	St Helena - Rupert’s Valley	Victorian	0	0	No Caseins	No Caseins	No BLG	No BLG
JH20	Warinner et al. 2014	St Helena - Rupert’s Valley	Victorian	0	0	No Caseins	No Caseins	No BLG	No BLG
JH3	Warinner et al. 2014	St Helena - Rupert’s Valley	Victorian	0	0	No Caseins	No Caseins	No BLG	No BLG
JH4	Warinner et al. 2014	St Helena - Rupert’s Valley	Victorian	0	0	No Caseins	No Caseins	No BLG	No BLG
JH6	Warinner et al. 2014	St Helena - Rupert’s Valley	Victorian	0	0	No Caseins	No Caseins	No BLG	No BLG
JH7	Warinner et al. 2014	St Helena - Rupert’s Valley	Victorian	0	0	No Caseins	No Caseins	No BLG	No BLG
JH8	Warinner et al. 2014	St Helena - Rupert’s Valley	Victorian	0	0	No Caseins	No Caseins	No BLG	No BLG
JH9	Warinner et al. 2014	St Helena - Rupert’s Valley	Victorian	0	0	No Caseins	No Caseins	No BLG	No BLG
JH9	Warinner et al. 2014	St Helena - Rupert’s Valley	Victorian	0	0	No Caseins	No Caseins	No BLG	No BLG
OX01	Warinner et al. 2014	UK - Leicester	Roman	0	0	No Caseins	No Caseins	No BLG	No BLG
OX03	Warinner et al. 2014	UK - Leicester	Roman	0	0	No Caseins	No Caseins	No BLG	No BLG
OX05	Warinner et al. 2014	UK - Leicester	Roman	0	0	No Caseins	No Caseins	No BLG	No BLG
OX6	Warinner et al. 2014	UK - Leicester	Roman	0	0	No Caseins	No Caseins	No BLG	No BLG
OX09	Warinner et al. 2014	UK - Leicester	Roman	0	0	No Caseins	No Caseins	No BLG	No BLG
RISE 432	Warinner et al. 2014	Denmark - Gjerrild	Neolithic	0	0	No Caseins	No Caseins	No BLG	No BLG
Z7	Warinner et al. 2014	Switzerland - Zurich	Modern	0	0	No Caseins	No Caseins	No BLG	No BLG
3DT26 (CS5)	Warinner et al. 2014	UK - Driffield Terrace, York	Roman	0	0	No Caseins	No Caseins	No BLG	No BLG
6DT3 (CS7)	Warinner et al. 2014	UK - Driffield Terrace, York	Roman	0	0	No Caseins	No Caseins	No BLG	No BLG
6DT7 (CS8)	Warinner et al. 2014	UK - Driffield Terrace, York	Roman	0	0	No Caseins	No Caseins	No BLG	No BLG
6DT21 (CS9)	Warinner et al. 2014	UK - Driffield Terrace, York	Roman	0	0	No Caseins	No Caseins	No BLG	No BLG
ML1489	Warinner et al. 2014	UK - Melton	Iron Age	0	0	No Caseins	No Caseins	No BLG	No BLG
ML3890	Warinner et al. 2014	UK - Melton	Iron Age	0	0	No Caseins	No Caseins	No BLG	No BLG
NEM093	Warinner et al. 2014	UK - Norton-on-Tees	Anglo-Saxon	0	0	No Caseins	No Caseins	No BLG	No BLG
NBS410	Warinner et al. 2014	UK - Norton-on-Tees	Anglo-Saxon	0	0	No Caseins	No Caseins	No BLG	No BLG
NBS262	Warinner et al. 2014	UK - Norton-on-Tees	Anglo-Saxon	0	0	No Caseins	No Caseins	No BLG	No BLG
NBS325	Warinner et al. 2014	UK - Norton-on-Tees	Anglo-Saxon	0	0	No Caseins	No Caseins	No BLG	No BLG
VVH03	Mays et al. 2018	UK - West Amesbury Farm	Middle Bronze Age	3	4	0	0	94.64	69.97
VVH04	Mays et al. 2018	UK - West Amesbury Farm	Middle Neolithic	2	8	No N in Caseins	No Q in Caseins	67.17	46.38
VVH02	Mays et al. 2018	UK - West Amesbury Farm	Middle Bronze Age	2	3	No N in Caseins	100	81.87	32.93
ARS016	Jeong et al. 2018	Mongolia - Khövsgöl	Late Bronze Age	6	53	100	100	58.61	55.41
ARS018	Jeong et al. 2018	Mongolia - Khövsgöl	Late Bronze Age	4	10	No N in Caseins	No Q in Caseins	100	74.35
ARS008	Jeong et al. 2018	Mongolia - Khövsgöl	Late Bronze Age	2	13	No N in Caseins	No Q in Caseins	50	50
ARS017	Jeong et al. 2018	Mongolia - Khövsgöl	Late Bronze Age	1	8	Not enough unique peptides	Not enough unique peptides	33.33	50
ARS007	Jeong et al. 2018	Mongolia - Khövsgöl	Late Bronze Age	1	3	Not enough unique peptides	Not enough unique peptides	No N in BLG	No Q in BLG
ARS010	Jeong et al. 2018	Mongolia - Khövsgöl	Late Bronze Age	0	10	No Caseins	No Caseins	33.33	100
ARS014	Jeong et al. 2018	Mongolia - Khövsgöl	Late Bronze Age	0	4	No Caseins	No Caseins	No N in BLG	No Q in BLG
ARS009	Jeong et al. 2018	Mongolia - Khövsgöl	Late Bronze Age	0	2	No Caseins	No Caseins	No N in BLG	No Q in BLG
ARS013	Jeong et al. 2018	Mongolia - Khövsgöl	Late Bronze Age	0	0	No Caseins	No Caseins	No BLG	No BLG
CW23 Calcite	Hendy et al. 2018b	Turkey - Çatalhöyük	Neolithic	39	16	10.18	63.38	37.76	31.7
CW8 Calcite	Hendy et al. 2018b	Turkey - Çatalhöyük	Neolithic	23	16	2.75	65.94	38.42	20.88
CW21 Calcite	Hendy et al. 2018b	Turkey - Çatalhöyük	Neolithic	17	5	27.44	86.54	0	75.73
CW27 Calcite	Hendy et al. 2018b	Turkey - Çatalhöyük	Neolithic	13	0	20	62.93	No BLG	No BLG
CW18 Calcite	Hendy et al. 2018b	Turkey - Çatalhöyük	Neolithic	12	3	42.95	79.46	44.89	0
CW20 Calcite	Hendy et al. 2018b	Turkey - Çatalhöyük	Neolithic	9	6	71.43	37.5	66.67	66.67
CW11 Calcite	Hendy et al. 2018b	Turkey - Çatalhöyük	Neolithic	7	4	No N in Caseins	85.07	100	66.67
CW10 Calcite	Hendy et al. 2018b	Turkey - Çatalhöyük	Neolithic	7	1	0	33.33	Not enough unique peptides	Not enough unique peptides
CW22 Ceramic Matrix	Hendy et al. 2018b	Turkey - Çatalhöyük	Neolithic	6	89	0	100	52.36	34.36
CW24 Calcite	Hendy et al. 2018b	Turkey - Çatalhöyük	Neolithic	4	3	0	100	40.48	33.33
CW18 Ceramic Matrix	Hendy et al. 2018b	Turkey - Çatalhöyük	Neolithic	1	1	Not enough unique peptides	Not enough unique peptides	Not enough unique peptides	Not enough unique peptides
CW22 Calcite	Hendy et al. 2018b	Turkey - Çatalhöyük	Neolithic	0	8	No Caseins	No Caseins	33.52	42.66
CW22 Outer ceramic matrix	Hendy et al. 2018b	Turkey - Çatalhöyük	Neolithic	0	7	No Caseins	No Caseins	87.88	57.66
CW10 Outer ceramic matrix	Hendy et al. 2018b	Turkey - Çatalhöyük	Neolithic	0	0	No Caseins	No Caseins	No BLG	No BLG
CW20 Outer ceramic matrix	Hendy et al. 2018b	Turkey - Çatalhöyük	Neolithic	0	0	No Caseins	No Caseins	No BLG	No BLG
CW10 Ceramic Matrix	Hendy et al. 2018b	Turkey - Çatalhöyük	Neolithic	0	0	No Caseins	No Caseins	No BLG	No BLG
CW20 Ceramic Matrix	Hendy et al. 2018b	Turkey - Çatalhöyük	Neolithic	0	0	No Caseins	No Caseins	No BLG	No BLG
CW24 Ceramic Matrix	Hendy et al. 2018b	Turkey - Çatalhöyük	Neolithic	0	0	No Caseins	No Caseins	No BLG	No BLG
SP2300	Hendy et al. 2018a	UK - Christ Church, Spitalfields, London	Post-Medieval	4	3	50	100	100	100
UT111	Hendy et al. 2018a	USA - University of Tenneesee Forensic Anthropology Center	Modern	3	7	0	0	100	-100
FW98	Hendy et al. 2018a	UK - Church of St Michael and St Lawrence, Fewston, North Yorkshire (SE 1947 5411)	Post-Medieval	3	3	No N in Caseins	100	100	66.67
FAO18	Hendy et al. 2018a	UK - Lower St Bride’s Churchyard, London (FAO90)	Post-Medieval	3	1	0	No Q in Caseins	Not enough unique peptides	Not enough unique peptides
CS7	Hendy et al. 2018a	UK - Radcliffe Infirmary, Oxfordshire	Post-Medieval	3	1	0	100	Not enough unique peptides	Not enough unique peptides
UT73	Hendy et al. 2018a	USA - University of Tenneesee Forensic Anthropology Center	Modern	3	1	0	100	Not enough unique peptides	Not enough unique peptides
ML1032	Hendy et al. 2018a	UK - Melton	Iron Age	2	3	No N in Caseins	50	No N in BLG	No Q in BLG
FW192	Hendy et al. 2018a	UK - Church of St Michael and St Lawrence, Fewston, North Yorkshire (SE 1947 5411)	Post-Medieval	2	2	No N in Caseins	66.67	100	100
FAO11	Hendy et al. 2018a	UK - Lower St Bride’s Churchyard, London (FAO90)	Post-Medieval	2	2	0	100	100	66.67
FAO17	Hendy et al. 2018a	UK - Lower St Bride’s Churchyard, London (FAO90)	Post-Medieval	2	2	0	100	100	100
SP2468	Hendy et al. 2018a	UK - Christ Church, Spitalfields, London	Post-Medieval	2	1	0	0	Not enough unique peptides	Not enough unique peptides
FW53	Hendy et al. 2018a	UK - Church of St Michael and St Lawrence, Fewston, North Yorkshire (SE 1947 5411)	Post-Medieval	2	1	No N in Caseins	No Q in Caseins	Not enough unique peptides	Not enough unique peptides
FAO1	Hendy et al. 2018a	UK - Lower St Bride’s Churchyard, London (FAO90)	Post-Medieval	2	1	0	100	Not enough unique peptides	Not enough unique peptides
FAO5	Hendy et al. 2018a	UK - Lower St Bride’s Churchyard, London (FAO90)	Post-Medieval	2	1	0	No Q in Caseins	Not enough unique peptides	Not enough unique peptides
CS18	Hendy et al. 2018a	UK - Radcliffe Infirmary, Oxfordshire	Post-Medieval	2	1	0	100	Not enough unique peptides	Not enough unique peptides
SP2182	Hendy et al. 2018a	UK - Christ Church, Spitalfields, London	Post-Medieval	2	0	0	No Q in Caseins	No BLG	No BLG
SP2301	Hendy et al. 2018a	UK - Christ Church, Spitalfields, London	Post-Medieval	2	0	0	100	No BLG	No BLG
SP2477	Hendy et al. 2018a	UK - Christ Church, Spitalfields, London	Post-Medieval	2	0	0	100	No BLG	No BLG
FAO14	Hendy et al. 2018a	UK - Lower St Bride’s Churchyard, London (FAO90)	Post-Medieval	2	0	0	88.17	No BLG	No BLG
FAO2	Hendy et al. 2018a	UK - Lower St Bride’s Churchyard, London (FAO90)	Post-Medieval	2	0	0	No Q in Caseins	No BLG	No BLG
CS19	Hendy et al. 2018a	UK - Radcliffe Infirmary, Oxfordshire	Post-Medieval	2	0	0	100	No BLG	No BLG
FW450	Hendy et al. 2018a	UK - Church of St Michael and St Lawrence, Fewston, North Yorkshire (SE 1947 5411)	Post-Medieval	1	8	Not enough unique peptides	Not enough unique peptides	85.74	71.14
UT116	Hendy et al. 2018a	USA - University of Tenneesee Forensic Anthropology Center	Modern	1	7	Not enough unique peptides	Not enough unique peptides	100	-100
FW68	Hendy et al. 2018a	UK - Church of St Michael and St Lawrence, Fewston, North Yorkshire (SE 1947 5411)	Post-Medieval	1	5	Not enough unique peptides	Not enough unique peptides	100	72.02
NEM18	Hendy et al. 2018a	UK - Norton-on-Tees	Anglo-Saxon	1	4	Not enough unique peptides	Not enough unique peptides	60.52	100
FAO4	Hendy et al. 2018a	UK - Lower St Bride’s Churchyard, London (FAO90)	Post-Medieval	1	3	Not enough unique peptides	Not enough unique peptides	100	77.25
WG1082	Hendy et al. 2018a	UK - Wighill (Syningthwaite Priory Farm)	Medieval	1	3	Not enough unique peptides	Not enough unique peptides	No N in BLG	No Q in BLG
FW268	Hendy et al. 2018a	UK - Church of St Michael and St Lawrence, Fewston, North Yorkshire (SE 1947 5411)	Post-Medieval	1	2	Not enough unique peptides	Not enough unique peptides	100	100
FW88	Hendy et al. 2018a	UK - Church of St Michael and St Lawrence, Fewston, North Yorkshire (SE 1947 5411)	Post-Medieval	1	2	Not enough unique peptides	Not enough unique peptides	100	No Q in BLG
SP2369	Hendy et al. 2018a	UK - Christ Church, Spitalfields, London	Post-Medieval	1	1	Not enough unique peptides	Not enough unique peptides	Not enough unique peptides	Not enough unique peptides
FAO10	Hendy et al. 2018a	UK - Lower St Bride’s Churchyard, London (FAO90)	Post-Medieval	1	1	Not enough unique peptides	Not enough unique peptides	Not enough unique peptides	Not enough unique peptides
FAO12	Hendy et al. 2018a	UK - Lower St Bride’s Churchyard, London (FAO90)	Post-Medieval	1	1	Not enough unique peptides	Not enough unique peptides	Not enough unique peptides	Not enough unique peptides
FAO13	Hendy et al. 2018a	UK - Lower St Bride’s Churchyard, London (FAO90)	Post-Medieval	1	1	Not enough unique peptides	Not enough unique peptides	Not enough unique peptides	Not enough unique peptides
FAO3	Hendy et al. 2018a	UK - Lower St Bride’s Churchyard, London (FAO90)	Post-Medieval	1	1	Not enough unique peptides	Not enough unique peptides	Not enough unique peptides	Not enough unique peptides
FAO7	Hendy et al. 2018a	UK - Lower St Bride’s Churchyard, London (FAO90)	Post-Medieval	1	1	Not enough unique peptides	Not enough unique peptides	Not enough unique peptides	Not enough unique peptides
FAO9	Hendy et al. 2018a	UK - Lower St Bride’s Churchyard, London (FAO90)	Post-Medieval	1	1	Not enough unique peptides	Not enough unique peptides	Not enough unique peptides	Not enough unique peptides
Z100	Hendy et al. 2018a	USA - Oklahoma Dental Patients	Modern	1	1	Not enough unique peptides	Not enough unique peptides	Not enough unique peptides	Not enough unique peptides
Z94	Hendy et al. 2018a	USA - Oklahoma Dental Patients	Modern	1	1	Not enough unique peptides	Not enough unique peptides	Not enough unique peptides	Not enough unique peptides
CS31	Hendy et al. 2018a	UK - Radcliffe Infirmary, Oxfordshire	Post-Medieval	1	1	Not enough unique peptides	Not enough unique peptides	Not enough unique peptides	Not enough unique peptides
SP2295	Hendy et al. 2018a	UK - Christ Church, Spitalfields, London	Post-Medieval	1	0	Not enough unique peptides	Not enough unique peptides	No BLG	No BLG
SP2484	Hendy et al. 2018a	UK - Christ Church, Spitalfields, London	Post-Medieval	1	0	Not enough unique peptides	Not enough unique peptides	No BLG	No BLG
SP2748	Hendy et al. 2018a	UK - Christ Church, Spitalfields, London	Post-Medieval	1	0	Not enough unique peptides	Not enough unique peptides	No BLG	No BLG
SP2860	Hendy et al. 2018a	UK - Christ Church, Spitalfields, London	Post-Medieval	1	0	Not enough unique peptides	Not enough unique peptides	No BLG	No BLG
FAO16	Hendy et al. 2018a	UK - Lower St Bride’s Churchyard, London (FAO90)	Post-Medieval	1	0	Not enough unique peptides	Not enough unique peptides	No BLG	No BLG
FAO8	Hendy et al. 2018a	UK - Lower St Bride’s Churchyard, London (FAO90)	Post-Medieval	1	0	Not enough unique peptides	Not enough unique peptides	No BLG	No BLG
CS40	Hendy et al. 2018a	UK - Radcliffe Infirmary, Oxfordshire	Post-Medieval	1	0	Not enough unique peptides	Not enough unique peptides	No BLG	No BLG
CS12	Hendy et al. 2018a	UK - Radcliffe Infirmary, Oxfordshire	Post-Medieval	1	0	Not enough unique peptides	Not enough unique peptides	No BLG	No BLG
RLH 131	Hendy et al. 2018a	UK - Royal London Hospital (RLP05)	Post-Medieval	1	0	Not enough unique peptides	Not enough unique peptides	No BLG	No BLG
RLH 397	Hendy et al. 2018a	UK - Royal London Hospital (RLP05)	Post-Medieval	1	0	Not enough unique peptides	Not enough unique peptides	No BLG	No BLG
WG1252	Hendy et al. 2018a	UK - Wighill (Syningthwaite Priory Farm)	Medieval	1	0	Not enough unique peptides	Not enough unique peptides	No BLG	No BLG
OX10	Hendy et al. 2018a	UK - Oxford Street, Leicestershire (NGR SK 586038)	Roman	1	0	Not enough unique peptides	Not enough unique peptides	No BLG	No BLG
OX12	Hendy et al. 2018a	UK - Oxford Street, Leicestershire (NGR SK 586038)	Roman	0	7	No Caseins	No Caseins	83.88	71.15
OX04	Hendy et al. 2018a	UK - Oxford Street, Leicestershire (NGR SK 586038)	Roman	0	6	No Caseins	No Caseins	100	100
ML1823	Hendy et al. 2018a	UK - Melton	Iron Age	0	3	No Caseins	No Caseins	100	100
WG1561	Hendy et al. 2018a	UK - Wighill (Syningthwaite Priory Farm)	Medieval	0	3	No Caseins	No Caseins	50	100
3DT21 (CS6)	Hendy et al. 2018a	UK - Driffield Terrace, York	Roman	0	2	No Caseins	No Caseins	50	No Q in BLG
CS46	Hendy et al. 2018a	UK - Radcliffe Infirmary, Oxfordshire	Post-Medieval	0	2	No Caseins	No Caseins	0	100
TKDC	Hendy et al. 2018a	UK - St. Mary’s Church, Tickhill, South Yorkshire (NGR SK 592931)	Medieval	0	2	No Caseins	No Caseins	No N in BLG	100
WG1483	Hendy et al. 2018a	UK - Wighill (Syningthwaite Priory Farm)	Medieval	0	2	No Caseins	No Caseins	No N in BLG	No Q in BLG
SP2647	Hendy et al. 2018a	UK - Christ Church, Spitalfields, London	Post-Medieval	0	1	No Caseins	No Caseins	Not enough unique peptides	Not enough unique peptides
FW217	Hendy et al. 2018a	UK - Church of St Michael and St Lawrence, Fewston, North Yorkshire (SE 1947 5411)	Post-Medieval	0	1	No Caseins	No Caseins	Not enough unique peptides	Not enough unique peptides
FW303	Hendy et al. 2018a	UK - Church of St Michael and St Lawrence, Fewston, North Yorkshire (SE 1947 5411)	Post-Medieval	0	1	No Caseins	No Caseins	Not enough unique peptides	Not enough unique peptides
FW331	Hendy et al. 2018a	UK - Church of St Michael and St Lawrence, Fewston, North Yorkshire (SE 1947 5411)	Post-Medieval	0	1	No Caseins	No Caseins	Not enough unique peptides	Not enough unique peptides
FW435	Hendy et al. 2018a	UK - Church of St Michael and St Lawrence, Fewston, North Yorkshire (SE 1947 5411)	Post-Medieval	0	1	No Caseins	No Caseins	Not enough unique peptides	Not enough unique peptides
NEM099	Hendy et al. 2018a	UK - Norton-on-Tees	Anglo-Saxon	0	1	No Caseins	No Caseins	Not enough unique peptides	Not enough unique peptides
TKEC	Hendy et al. 2018a	UK - St. Mary’s Church, Tickhill, South Yorkshire (NGR SK 592931)	Medieval	0	1	No Caseins	No Caseins	Not enough unique peptides	Not enough unique peptides
TKFC	Hendy et al. 2018a	UK - St. Mary’s Church, Tickhill, South Yorkshire (NGR SK 592931)	Medieval	0	1	No Caseins	No Caseins	Not enough unique peptides	Not enough unique peptides
UT103	Hendy et al. 2018a	USA - University of Tenneesee Forensic Anthropology Center	Modern	0	1	No Caseins	No Caseins	Not enough unique peptides	Not enough unique peptides
WG1566	Hendy et al. 2018a	UK - Wighill (Syningthwaite Priory Farm)	Medieval	0	1	No Caseins	No Caseins	Not enough unique peptides	Not enough unique peptides
WG1585	Hendy et al. 2018a	UK - Wighill (Syningthwaite Priory Farm)	Medieval	0	1	No Caseins	No Caseins	Not enough unique peptides	Not enough unique peptides
FW9	Hendy et al. 2018a	UK - Church of St Michael and St Lawrence, Fewston, North Yorkshire (SE 1947 5411)	Post-Medieval	0	0	No Caseins	No Caseins	No BLG	No BLG
3DT26 (CS5)	Hendy et al. 2018a	UK - Driffield Terrace, York	Roman	0	0	No Caseins	No Caseins	No BLG	No BLG
6DT3 (CS7)	Hendy et al. 2018a	UK - Driffield Terrace, York	Roman	0	0	No Caseins	No Caseins	No BLG	No BLG
6DT7 (CS8)	Hendy et al. 2018a	UK - Driffield Terrace, York	Roman	0	0	No Caseins	No Caseins	No BLG	No BLG
6DT21 (CS9)	Hendy et al. 2018a	UK - Driffield Terrace, York	Roman	0	0	No Caseins	No Caseins	No BLG	No BLG
FAO15	Hendy et al. 2018a	UK - Lower St Bride’s Churchyard, London (FAO90)	Post-Medieval	0	0	No Caseins	No Caseins	No BLG	No BLG
FAO6	Hendy et al. 2018a	UK - Lower St Bride’s Churchyard, London (FAO90)	Post-Medieval	0	0	No Caseins	No Caseins	No BLG	No BLG
ML1489	Hendy et al. 2018a	UK - Melton	Iron Age	0	0	No Caseins	No Caseins	No BLG	No BLG
ML3890	Hendy et al. 2018a	UK - Melton	Iron Age	0	0	No Caseins	No Caseins	No BLG	No BLG
NEM093	Hendy et al. 2018a	UK - Norton-on-Tees	Anglo-Saxon	0	0	No Caseins	No Caseins	No BLG	No BLG
NBS410	Hendy et al. 2018a	UK - Norton-on-Tees	Anglo-Saxon	0	0	No Caseins	No Caseins	No BLG	No BLG
NBS262	Hendy et al. 2018a	UK - Norton-on-Tees	Anglo-Saxon	0	0	No Caseins	No Caseins	No BLG	No BLG
NBS325	Hendy et al. 2018a	UK - Norton-on-Tees	Anglo-Saxon	0	0	No Caseins	No Caseins	No BLG	No BLG
Z90	Hendy et al. 2018a	USA - Oklahoma Dental Patients	Modern	0	0	No Caseins	No Caseins	No BLG	No BLG
Z84	Hendy et al. 2018a	USA - Oklahoma Dental Patients	Modern	0	0	No Caseins	No Caseins	No BLG	No BLG
Z85	Hendy et al. 2018a	USA - Oklahoma Dental Patients	Modern	0	0	No Caseins	No Caseins	No BLG	No BLG
Z86	Hendy et al. 2018a	USA - Oklahoma Dental Patients	Modern	0	0	No Caseins	No Caseins	No BLG	No BLG
Z81	Hendy et al. 2018a	USA - Oklahoma Dental Patients	Modern	0	0	No Caseins	No Caseins	No BLG	No BLG
Z82	Hendy et al. 2018a	USA - Oklahoma Dental Patients	Modern	0	0	No Caseins	No Caseins	No BLG	No BLG
Z83	Hendy et al. 2018a	USA - Oklahoma Dental Patients	Modern	0	0	No Caseins	No Caseins	No BLG	No BLG
Z87	Hendy et al. 2018a	USA - Oklahoma Dental Patients	Modern	0	0	No Caseins	No Caseins	No BLG	No BLG
Z88	Hendy et al. 2018a	USA - Oklahoma Dental Patients	Modern	0	0	No Caseins	No Caseins	No BLG	No BLG
Z89	Hendy et al. 2018a	USA - Oklahoma Dental Patients	Modern	0	0	No Caseins	No Caseins	No BLG	No BLG
CS11	Hendy et al. 2018a	UK - Radcliffe Infirmary, Oxfordshire	Post-Medieval	0	0	No Caseins	No Caseins	No BLG	No BLG
CS21	Hendy et al. 2018a	UK - Radcliffe Infirmary, Oxfordshire	Post-Medieval	0	0	No Caseins	No Caseins	No BLG	No BLG
CS6	Hendy et al. 2018a	UK - Radcliffe Infirmary, Oxfordshire	Post-Medieval	0	0	No Caseins	No Caseins	No BLG	No BLG
RLH 103	Hendy et al. 2018a	UK - Royal London Hospital (RLP05)	Post-Medieval	0	0	No Caseins	No Caseins	No BLG	No BLG
RLH 135	Hendy et al. 2018a	UK - Royal London Hospital (RLP05)	Post-Medieval	0	0	No Caseins	No Caseins	No BLG	No BLG
RLH 208	Hendy et al. 2018a	UK - Royal London Hospital (RLP05)	Post-Medieval	0	0	No Caseins	No Caseins	No BLG	No BLG
RLH 340	Hendy et al. 2018a	UK - Royal London Hospital (RLP05)	Post-Medieval	0	0	No Caseins	No Caseins	No BLG	No BLG
RLH 349	Hendy et al. 2018a	UK - Royal London Hospital (RLP05)	Post-Medieval	0	0	No Caseins	No Caseins	No BLG	No BLG
RLH 365	Hendy et al. 2018a	UK - Royal London Hospital (RLP05)	Post-Medieval	0	0	No Caseins	No Caseins	No BLG	No BLG
RLH 367	Hendy et al. 2018a	UK - Royal London Hospital (RLP05)	Post-Medieval	0	0	No Caseins	No Caseins	No BLG	No BLG
RLH 386	Hendy et al. 2018a	UK - Royal London Hospital (RLP05)	Post-Medieval	0	0	No Caseins	No Caseins	No BLG	No BLG
RLH 421	Hendy et al. 2018a	UK - Royal London Hospital (RLP05)	Post-Medieval	0	0	No Caseins	No Caseins	No BLG	No BLG
RLH 572	Hendy et al. 2018a	UK - Royal London Hospital (RLP05)	Post-Medieval	0	0	No Caseins	No Caseins	No BLG	No BLG
TKAC	Hendy et al. 2018a	UK - St. Mary’s Church, Tickhill, South Yorkshire (NGR SK 592931)	Medieval	0	0	No Caseins	No Caseins	No BLG	No BLG
OX01	Hendy et al. 2018a	UK - Oxford Street, Leicestershire (NGR SK 586038)	Roman	0	0	No Caseins	No Caseins	No BLG	No BLG
OX03	Hendy et al. 2018a	UK - Oxford Street, Leicestershire (NGR SK 586038)	Roman	0	0	No Caseins	No Caseins	No BLG	No BLG
OX05	Hendy et al. 2018a	UK - Oxford Street, Leicestershire (NGR SK 586038)	Roman	0	0	No Caseins	No Caseins	No BLG	No BLG
OX06	Hendy et al. 2018a	UK - Oxford Street, Leicestershire (NGR SK 586038)	Roman	0	0	No Caseins	No Caseins	No BLG	No BLG
OX09	Hendy et al. 2018a	UK - Oxford Street, Leicestershire (NGR SK 586038)	Roman	0	0	No Caseins	No Caseins	No BLG	No BLG
HH3	Charlton et al. 2019	UK - Hambledon Hill	Neolithic	3	1	No N in Caseins	No Q in Caseins	Not enough unique peptides	Not enough unique peptides
HH610	Charlton et al. 2019	UK - Hambledon Hill	Neolithic	1	17	Not enough unique peptides	Not enough unique peptides	1.26	0
HN7387	Charlton et al. 2019	UK - Hazleton North	Neolithic	1	12	Not enough unique peptides	Not enough unique peptides	4.64	45.44
HN4786	Charlton et al. 2019	UK - Hazleton North	Neolithic	0	5	No Caseins	No Caseins	0	No Q in BLG
HN11456	Charlton et al. 2019	UK - Hazleton North	Neolithic	0	4	No Caseins	No Caseins	0	0
BL30912	Charlton et al. 2019	UK - Banbury Lane	Neolithic	0	3	No Caseins	No Caseins	0	No Q in BLG
HH3188	Charlton et al. 2019	UK - Hambledon Hill	Neolithic	0	1	No Caseins	No Caseins	No N in BLG	Not enough unique peptides
HN7656	Charlton et al. 2019	UK - Hazleton North	Neolithic	0	1	No Caseins	No Caseins	Not enough unique peptides	No Q in BLG
BL13217	Charlton et al. 2019	UK - Banbury Lane	Neolithic	0	0	No Caseins	No Caseins	No BLG	No BLG
HN5037-1	Charlton et al. 2019	UK - Hazleton North	Neolithic	0	0	No Caseins	No Caseins	No BLG	No BLG

## Sheet: Site-specific deamidation
ID	Paper	Half-time	Remaining AA	Size	Site	Protein
ARS016	Jeong et al. 2018	16000	1	191.263	Mongolia - Khövsgöl	Casein
CW11 Calcite	Hendy et al. 2018b	13000	1	105.958	Turkey - Çatalhöyük	Casein
CW23 Calcite	Hendy et al. 2018b	13000	0	118.713	Turkey - Çatalhöyük	Casein
CW18 Calcite	Hendy et al. 2018b	12000	0.82966	462.979	Turkey - Çatalhöyük	Casein
CW21 Calcite	Hendy et al. 2018b	12000	0.851772	226.918	Turkey - Çatalhöyük	Casein
CW22 Ceramic matrix	Hendy et al. 2018b	12000	1	104.325	Turkey - Çatalhöyük	Casein
CW23 Calcite	Hendy et al. 2018b	12000	1	120.074	Turkey - Çatalhöyük	Casein
CW24 Calcite	Hendy et al. 2018b	12000	1	540.643	Turkey - Çatalhöyük	Casein
CW27 Calcite	Hendy et al. 2018b	12000	0.911335	568.153	Turkey - Çatalhöyük	Casein
CW8 Calcite	Hendy et al. 2018b	12000	0.86174	180.492	Turkey - Çatalhöyük	Casein
FW192	Hendy et al. 2018a	10000	1	1000	UK - Church of St Michael and St Lawrence, Fewston, North Yorkshire (SE 1947 5411)	Casein
FW68	Hendy et al. 2018a	10000	0	472.022	UK - Church of St Michael and St Lawrence, Fewston, North Yorkshire (SE 1947 5411)	BLG
FW98	Hendy et al. 2018a	10000	0	1000	UK - Church of St Michael and St Lawrence, Fewston, North Yorkshire (SE 1947 5411)	BLG
SP2300	Hendy et al. 2018a	10000	1	701.35	UK - Christ Church, Spitalfields, London	Casein
SP2477	Hendy et al. 2018a	10000	1	100	UK - Christ Church, Spitalfields, London	Casein
CW11 Calcite	Hendy et al. 2018b	10000	0	107.319	Turkey - Çatalhöyük	BLG
CW20 Calcite	Hendy et al. 2018b	10000	0	113.594	Turkey - Çatalhöyük	BLG
CW23 Calcite	Hendy et al. 2018b	10000	1	182.196	Turkey - Çatalhöyük	Casein
CW27 Calcite	Hendy et al. 2018b	10000	1	130.037	Turkey - Çatalhöyük	Casein
CW8 Calcite	Hendy et al. 2018b	10000	0	100.404	Turkey - Çatalhöyük	BLG
CW8 Calcite	Hendy et al. 2018b	10000	1	100.065	Turkey - Çatalhöyük	Casein
RISE466	Warinner et al. 2052	10000	1	1000	Italy - Olmo di Nogara, Italy	Casein
CW11 Calcite	Hendy et al. 2018b	9300	1	101.841	Turkey - Çatalhöyük	Casein
RISE466	Warinner et al. 2053	9300	1	100	Italy - Olmo di Nogara, Italy	Casein
CW10 Calcite	Hendy et al. 2018b	8500	1	118.251	Turkey - Çatalhöyük	Casein
CW11 Calcite	Hendy et al. 2018b	8300	1	103.483	Turkey - Çatalhöyük	Casein
CW21 Calcite	Hendy et al. 2018b	8300	1	nan	Turkey - Çatalhöyük	Casein
CW23 Calcite	Hendy et al. 2018b	8300	0.909872	345.614	Turkey - Çatalhöyük	Casein
CW23 Calcite	Hendy et al. 2018b	8300	0.526525	107.078	Turkey - Çatalhöyük	Casein
CW27 Calcite	Hendy et al. 2018b	8300	1	131.562	Turkey - Çatalhöyük	Casein
CW8 Calcite	Hendy et al. 2018b	8300	0.441224	101.061	Turkey - Çatalhöyük	Casein
ARS016	Jeong et al. 2018	8200	1	191.263	Mongolia - Khövsgöl	Casein
SP2468	Hendy et al. 2018a	8100	0	1000	UK - Christ Church, Spitalfields, London	Casein
CW18 Calcite	Hendy et al. 2018b	8100	1	122.283	Turkey - Çatalhöyük	Casein
VVH03	Mays et al. 2018	8100	0	159.48	UK - West Amesbury Farm,	Casein
CW10 Calcite	Hendy et al. 2018b	7500	1	116.647	Turkey - Çatalhöyük	Casein
CW23 Calcite	Hendy et al. 2018b	7500	0	118.713	Turkey - Çatalhöyük	Casein
FAO11	Hendy et al. 2018a	7400	0	157.538	UK - Lower St Bride’s Churchyard, London (FAO90)	BLG
NEM18	Hendy et al. 2018a	7400	1	100	UK - Norton-on-Tees	BLG
TKDC	Hendy et al. 2018a	7400	1	100	UK - St. Mary’s Church, Tickhill, South Yorkshire (NGR SK 592931)	BLG
CW18 Calcite	Hendy et al. 2018b	7200	1	149.265	Turkey - Çatalhöyük	Casein
CW20 Calcite	Hendy et al. 2018b	7200	0	141.546	Turkey - Çatalhöyük	Casein
CW21 Calcite	Hendy et al. 2018b	6800	1	116.578	Turkey - Çatalhöyük	Casein
CW23 Calcite	Hendy et al. 2018b	6800	1	127.891	Turkey - Çatalhöyük	Casein
CW21 Calcite	Hendy et al. 2018b	6600	1	154.913	Turkey - Çatalhöyük	Casein
CW10 Calcite	Hendy et al. 2018b	6400	0	100	Turkey - Çatalhöyük	Casein
CW20 Calcite	Hendy et al. 2018b	6400	0	590.773	Turkey - Çatalhöyük	Casein
CW21 Calcite	Hendy et al. 2018b	6400	1	1000	Turkey - Çatalhöyük	Casein
CW23 Calcite	Hendy et al. 2018b	6400	0.575582	182.979	Turkey - Çatalhöyük	Casein
CW8 Calcite	Hendy et al. 2018b	6400	0	140.821	Turkey - Çatalhöyük	Casein
CW11 Calcite	Hendy et al. 2018b	6200	1	103.483	Turkey - Çatalhöyük	Casein
CW23 Calcite	Hendy et al. 2018b	6200	1	101.001	Turkey - Çatalhöyük	Casein
CW8 Calcite	Hendy et al. 2018b	6200	1	100.733	Turkey - Çatalhöyük	Casein
FW450	Hendy et al. 2018a	6100	0.486274	266.329	UK - Church of St Michael and St Lawrence, Fewston, North Yorkshire (SE 1947 5411)	BLG
OX12	Hendy et al. 2018a	6100	1	1000	UK - Leicester	BLG
CW21 Calcite	Hendy et al. 2018b	6100	1	178.723	Turkey - Çatalhöyük	BLG
CW22 Calcite	Hendy et al. 2018b	6100	0	124.002	Turkey - Çatalhöyük	BLG
CW22 Ceramic matrix	Hendy et al. 2018b	6100	0.361083	106.704	Turkey - Çatalhöyük	BLG
CW22 Ceramic Matrix	Hendy et al. 2018b	6100	0.597893	110.569	Turkey - Çatalhöyük	BLG
CW22 Outer ceramic matrix	Hendy et al. 2018b	6100	0	154.308	Turkey - Çatalhöyük	BLG
CW23 Calcite	Hendy et al. 2018b	6100	0	103.398	Turkey - Çatalhöyük	BLG
CW8 Calcite	Hendy et al. 2018b	6100	0.212857	101.256	Turkey - Çatalhöyük	BLG
ARS008	Jeong et al. 2018	6100	1	108.379	Mongolia - Khövsgöl	BLG
ARS010	Jeong et al. 2018	6100	1	111.433	Mongolia - Khövsgöl	BLG
ARS016	Jeong et al. 2018	6100	1	102.204	Mongolia - Khövsgöl	BLG
ARS016	Jeong et al. 2018	6100	0.183125	151.646	Mongolia - Khövsgöl	BLG
ARS016	Jeong et al. 2018	6100	0.252059	101.878	Mongolia - Khövsgöl	BLG
ARS017	Jeong et al. 2018	6100	1	116.275	Mongolia - Khövsgöl	BLG
VVH04	Mays et al. 2018	6100	1	100	UK - West Amesbury Farm,	BLG
OX12	Warinner et al. 2046	6100	1	1000	UK - Leicester	BLG
RISE466	Warinner et al. 2051	6100	1	501.741	Italy - Olmo di Nogara, Italy	Casein
ML1032	Hendy et al. 2018a	5900	1	100	UK - Melton	Casein
UT111	Hendy et al. 2018a	5800	0	1000	USA - University of Tenneesee Forensic Anthropology Center	Casein
CW18 Calcite	Hendy et al. 2018b	5800	1	130.442	Turkey - Çatalhöyük	Casein
CW21 Calcite	Hendy et al. 2018b	5800	1	141.607	Turkey - Çatalhöyük	Casein
CW27 Calcite	Hendy et al. 2018b	5800	1	701.618	Turkey - Çatalhöyük	Casein
CW8 Calcite	Hendy et al. 2018b	5800	1	107.902	Turkey - Çatalhöyük	Casein
RISE368	Warinner et al. 2049	5800	1	147.304	Hungary - Szöreg-C (Sziv Utca)	Casein
CS46	Hendy et al. 2018a	5700	1	100	UK - Radcliffe Infirmary, Oxfordshire	BLG
HH610	Charlton et al. 2019	5700	0	206.477	UK - Hambledon Hill	BLG
SP2300	Hendy et al. 2018a	5600	1	100	UK - Christ Church, Spitalfields, London	BLG
CW11 Calcite	Hendy et al. 2018b	5600	1	105.958	Turkey - Çatalhöyük	Casein
CW10 Calcite	Hendy et al. 2018b	5500	0	100	Turkey - Çatalhöyük	Casein
CW20 Calcite	Hendy et al. 2018b	5500	1	590.773	Turkey - Çatalhöyük	Casein
CW21 Calcite	Hendy et al. 2018b	5500	1	1000	Turkey - Çatalhöyük	Casein
CW22 Ceramic matrix	Hendy et al. 2018b	5500	1	107.619	Turkey - Çatalhöyük	Casein
CW23 Calcite	Hendy et al. 2018b	5500	1	182.979	Turkey - Çatalhöyük	Casein
CW8 Calcite	Hendy et al. 2018b	5500	1	140.821	Turkey - Çatalhöyük	Casein
FAO11	Hendy et al. 2018a	5200	1	127.524	UK - Lower St Bride’s Churchyard, London (FAO90)	BLG
FAO17	Hendy et al. 2018a	5200	1	198.043	UK - Lower St Bride’s Churchyard, London (FAO90)	BLG
FAO17	Hendy et al. 2018a	5200	1	187.221	UK - Lower St Bride’s Churchyard, London (FAO90)	BLG
FAO4	Hendy et al. 2018a	5200	0.574676	357.718	UK - Lower St Bride’s Churchyard, London (FAO90)	BLG
FAO4	Hendy et al. 2018a	5200	0.882448	552.705	UK - Lower St Bride’s Churchyard, London (FAO90)	BLG
FW192	Hendy et al. 2018a	5200	1	209.786	UK - Church of St Michael and St Lawrence, Fewston, North Yorkshire (SE 1947 5411)	BLG
FW268	Hendy et al. 2018a	5200	1	634.228	UK - Church of St Michael and St Lawrence, Fewston, North Yorkshire (SE 1947 5411)	BLG
FW450	Hendy et al. 2018a	5200	0.310291	430.037	UK - Church of St Michael and St Lawrence, Fewston, North Yorkshire (SE 1947 5411)	BLG
FW450	Hendy et al. 2018a	5200	0.902891	576.405	UK - Church of St Michael and St Lawrence, Fewston, North Yorkshire (SE 1947 5411)	BLG
FW68	Hendy et al. 2018a	5200	0.677462	649.173	UK - Church of St Michael and St Lawrence, Fewston, North Yorkshire (SE 1947 5411)	BLG
FW68	Hendy et al. 2018a	5200	0.923372	238.507	UK - Church of St Michael and St Lawrence, Fewston, North Yorkshire (SE 1947 5411)	BLG
FW98	Hendy et al. 2018a	5200	1	523.21	UK - Church of St Michael and St Lawrence, Fewston, North Yorkshire (SE 1947 5411)	BLG
ML1032	Hendy et al. 2018a	5200	0	1000	UK - Melton	Casein
ML1823	Hendy et al. 2018a	5200	1	100	UK - Melton	BLG
OX04	Hendy et al. 2018a	5200	1	1000	UK - Oxford Street, Leicestershire (NGR SK 586038)	BLG
OX04	Hendy et al. 2018a	5200	1	100	UK - Oxford Street, Leicestershire (NGR SK 586038)	BLG
OX12	Hendy et al. 2018a	5200	0.423036	249.007	UK - Leicester	BLG
SP2300	Hendy et al. 2018a	5200	1	286.941	UK - Christ Church, Spitalfields, London	BLG
WG1561	Hendy et al. 2018a	5200	1	1000	UK - Wighill (Syningthwaite Priory Farm)	BLG
CW11 Calcite	Hendy et al. 2018b	5200	1	1000	Turkey - Çatalhöyük	BLG
CW18 Calcite	Hendy et al. 2018b	5200	0	103.241	Turkey - Çatalhöyük	BLG
CW20 Calcite	Hendy et al. 2018b	5200	1	191.829	Turkey - Çatalhöyük	BLG
CW21 Calcite	Hendy et al. 2018b	5200	1	100	Turkey - Çatalhöyük	BLG
CW22 Calcite	Hendy et al. 2018b	5200	0.706238	225.728	Turkey - Çatalhöyük	BLG
CW22 Ceramic matrix	Hendy et al. 2018b	5200	0.294981	102.893	Turkey - Çatalhöyük	BLG
CW22 Ceramic matrix	Hendy et al. 2018b	5200	0.363325	150.355	Turkey - Çatalhöyük	BLG
CW22 Ceramic matrix	Hendy et al. 2018b	5200	0	102.502	Turkey - Çatalhöyük	BLG
CW22 Ceramic Matrix	Hendy et al. 2018b	5200	0.524175	114.108	Turkey - Çatalhöyük	BLG
CW22 Ceramic Matrix	Hendy et al. 2018b	5200	0.297225	101.645	Turkey - Çatalhöyük	BLG
CW22 Outer ceramic matrix	Hendy et al. 2018b	5200	0.450957	492.397	Turkey - Çatalhöyük	BLG
CW23 Calcite	Hendy et al. 2018b	5200	0.137687	116.944	Turkey - Çatalhöyük	BLG
CW23 Calcite	Hendy et al. 2018b	5200	0	113.052	Turkey - Çatalhöyük	BLG
CW24 Calcite	Hendy et al. 2018b	5200	0	148.632	Turkey - Çatalhöyük	BLG
CW8 Calcite	Hendy et al. 2018b	5200	0.121692	106.791	Turkey - Çatalhöyük	BLG
ARS008	Jeong et al. 2018	5200	0	101.427	Mongolia - Khövsgöl	BLG
ARS016	Jeong et al. 2018	5200	0.525315	104.934	Mongolia - Khövsgöl	BLG
ARS016	Jeong et al. 2018	5200	0.700703	101.208	Mongolia - Khövsgöl	BLG
ARS016	Jeong et al. 2018	5200	0	100.845	Mongolia - Khövsgöl	BLG
ARS016	Jeong et al. 2018	5200	0	102.116	Mongolia - Khövsgöl	BLG
ARS016	Jeong et al. 2018	5200	1	102.464	Mongolia - Khövsgöl	BLG
ARS016	Jeong et al. 2018	5200	0.689116	102.036	Mongolia - Khövsgöl	BLG
ARS016	Jeong et al. 2018	5200	0.363809	127.812	Mongolia - Khövsgöl	BLG
ARS017	Jeong et al. 2018	5200	1	120.035	Mongolia - Khövsgöl	BLG
VVH02	Mays et al. 2018	5200	0.470196	517.752	UK - West Amesbury Farm,	BLG
VVH02	Mays et al. 2018	5200	0.598573	504.978	UK - West Amesbury Farm,	BLG
VVH02	Mays et al. 2018	5200	0	403.652	UK - West Amesbury Farm,	BLG
VVH03	Mays et al. 2018	5200	1	130.764	UK - West Amesbury Farm,	BLG
VVH03	Mays et al. 2018	5200	0.344313	404.186	UK - West Amesbury Farm,	BLG
VVH03	Mays et al. 2018	5200	1	203.768	UK - West Amesbury Farm,	BLG
VVH04	Mays et al. 2018	5200	0.257846	657.676	UK - West Amesbury Farm,	BLG
VVH04	Mays et al. 2018	5200	0.413997	264.27	UK - West Amesbury Farm,	BLG
VVH04	Mays et al. 2018	5200	0	648.816	UK - West Amesbury Farm,	BLG
VVH04	Mays et al. 2018	5200	0.216693	374.779	UK - West Amesbury Farm,	BLG
RISE363	Warinner et al. 2016	5200	1	100	Hungary - Szöreg-C (Sziv Utca)	BLG
Z5	Warinner et al. 2018	5200	1	100	Switzerland - Zurich	BLG
RISE387	Warinner et al. 2020	5200	0.497619	558.773	Russia - Bulanovo	BLG
RISE368	Warinner et al. 2024	5200	0.689929	278.213	Hungary - Szöreg-C (Sziv Utca)	BLG
RISE368	Warinner et al. 2026	5200	0.746239	189.454	Hungary - Szöreg-C (Sziv Utca)	BLG
RISE368	Warinner et al. 2028	5200	0.813337	445.629	Hungary - Szöreg-C (Sziv Utca)	BLG
RISE368	Warinner et al. 2032	5200	0.768535	211.397	Hungary - Szöreg-C (Sziv Utca)	BLG
OX4	Warinner et al. 2033	5200	1	1000	UK - Leicester	BLG
OX4	Warinner et al. 2034	5200	1	100	UK - Leicester	BLG
Z40	Warinner et al. 2039	5200	0	100	Greenland - Ø29a Brattahlið	BLG
OX12	Warinner et al. 2044	5200	0.423036	249.007	UK - Leicester	BLG
HH3188	Charlton et al. 2019	5200	0	100	UK - Hambledon Hill	BLG
HH610	Charlton et al. 2019	5200	0	288.112	UK - Hambledon Hill	BLG
HN11456	Charlton et al. 2019	5200	0	578.823	UK - Hazleton North	BLG
HN7387	Charlton et al. 2019	5200	0.454391	343.179	UK - Hazleton North	BLG
ARS016	Jeong et al. 2018	5100	1	191.263	Mongolia - Khövsgöl	Casein
CW20 Calcite	Hendy et al. 2018b	4600	0	100	Turkey - Çatalhöyük	Casein
CW27 Calcite	Hendy et al. 2018b	4600	0	130.037	Turkey - Çatalhöyük	Casein
CS18	Hendy et al. 2018a	4300	1	162.789	UK - Radcliffe Infirmary, Oxfordshire	Casein
CS19	Hendy et al. 2018a	4300	1	100	UK - Radcliffe Infirmary, Oxfordshire	Casein
CS7	Hendy et al. 2018a	4300	1	100	UK - Radcliffe Infirmary, Oxfordshire	Casein
FAO1	Hendy et al. 2018a	4300	1	100	UK - Lower St Bride’s Churchyard, London (FAO90)	Casein
FAO11	Hendy et al. 2018a	4300	1	100	UK - Lower St Bride’s Churchyard, London (FAO90)	Casein
FAO14	Hendy et al. 2018a	4300	0.881696	387.649	UK - Lower St Bride’s Churchyard, London (FAO90)	Casein
FAO17	Hendy et al. 2018a	4300	1	100	UK - Lower St Bride’s Churchyard, London (FAO90)	Casein
FW192	Hendy et al. 2018a	4300	1	100	UK - Church of St Michael and St Lawrence, Fewston, North Yorkshire (SE 1947 5411)	Casein
FW98	Hendy et al. 2018a	4300	1	100	UK - Church of St Michael and St Lawrence, Fewston, North Yorkshire (SE 1947 5411)	Casein
SP2301	Hendy et al. 2018a	4300	1	100	UK - Christ Church, Spitalfields, London	Casein
UT73	Hendy et al. 2018a	4300	1	100	USA - University of Tenneesee Forensic Anthropology Center	Casein
CW10 Calcite	Hendy et al. 2018b	4300	0	1000	Turkey - Çatalhöyük	Casein
CW11 Calcite	Hendy et al. 2018b	4300	0.805922	187.455	Turkey - Çatalhöyük	Casein
CW18 Calcite	Hendy et al. 2018b	4300	0.732227	407.128	Turkey - Çatalhöyük	Casein
CW20 Calcite	Hendy et al. 2018b	4300	1	112.23	Turkey - Çatalhöyük	Casein
CW21 Calcite	Hendy et al. 2018b	4300	0.667306	155.416	Turkey - Çatalhöyük	Casein
CW21 Calcite	Hendy et al. 2018b	4300	0	131.693	Turkey - Çatalhöyük	Casein
CW23 Calcite	Hendy et al. 2018b	4300	0.649424	267.816	Turkey - Çatalhöyük	Casein
CW23 Calcite	Hendy et al. 2018b	4300	0.2114	155.738	Turkey - Çatalhöyük	Casein
CW24 Calcite	Hendy et al. 2018b	4300	1	113.132	Turkey - Çatalhöyük	Casein
CW27 Calcite	Hendy et al. 2018b	4300	0.752619	318.438	Turkey - Çatalhöyük	Casein
CW27 Calcite	Hendy et al. 2018b	4300	0	128.375	Turkey - Çatalhöyük	Casein
CW8 Calcite	Hendy et al. 2018b	4300	0.766254	249.011	Turkey - Çatalhöyük	Casein
CW8 Calcite	Hendy et al. 2018b	4300	0	108.052	Turkey - Çatalhöyük	Casein
VVH02	Mays et al. 2018	4300	1	100	UK - West Amesbury Farm,	Casein
RISE368	Warinner et al. 2047	4300	1	137.12	Hungary - Szöreg-C (Sziv Utca)	Casein
RISE368	Warinner et al. 2050	4300	0.748644	181.117	Hungary - Szöreg-C (Sziv Utca)	Casein
Z5	Warinner et al. 2057	4300	1	1000	Switzerland - Zurich	Casein
CW11 Calcite	Hendy et al. 2018b	4100	1	101.841	Turkey - Çatalhöyük	Casein
RISE466	Warinner et al. 2054	4100	1	100	Italy - Olmo di Nogara, Italy	Casein
FAO11	Hendy et al. 2018a	2100	1	127.524	UK - Lower St Bride’s Churchyard, London (FAO90)	BLG
FAO17	Hendy et al. 2018a	2100	1	198.043	UK - Lower St Bride’s Churchyard, London (FAO90)	BLG
FAO4	Hendy et al. 2018a	2100	0.860385	357.718	UK - Lower St Bride’s Churchyard, London (FAO90)	BLG
FW192	Hendy et al. 2018a	2100	1	209.786	UK - Church of St Michael and St Lawrence, Fewston, North Yorkshire (SE 1947 5411)	BLG
FW268	Hendy et al. 2018a	2100	1	634.228	UK - Church of St Michael and St Lawrence, Fewston, North Yorkshire (SE 1947 5411)	BLG
FW450	Hendy et al. 2018a	2100	0.857565	430.037	UK - Church of St Michael and St Lawrence, Fewston, North Yorkshire (SE 1947 5411)	BLG
FW68	Hendy et al. 2018a	2100	1	649.173	UK - Church of St Michael and St Lawrence, Fewston, North Yorkshire (SE 1947 5411)	BLG
FW98	Hendy et al. 2018a	2100	1	523.21	UK - Church of St Michael and St Lawrence, Fewston, North Yorkshire (SE 1947 5411)	BLG
OX04	Hendy et al. 2018a	2100	1	1000	UK - Oxford Street, Leicestershire (NGR SK 586038)	BLG
SP2300	Hendy et al. 2018a	2100	1	286.941	UK - Christ Church, Spitalfields, London	BLG
CW11 Calcite	Hendy et al. 2018b	2100	1	1000	Turkey - Çatalhöyük	BLG
CW20 Calcite	Hendy et al. 2018b	2100	1	191.829	Turkey - Çatalhöyük	BLG
ARS016	Jeong et al. 2018	2100	0.624568	104.934	Mongolia - Khövsgöl	BLG
VVH03	Mays et al. 2018	2100	1	203.768	UK - West Amesbury Farm,	BLG
VVH04	Mays et al. 2018	2100	0.489576	657.676	UK - West Amesbury Farm,	BLG
VVH04	Mays et al. 2018	2100	0.332608	648.816	UK - West Amesbury Farm,	BLG
Z5	Warinner et al. 2017	2100	1	100	Switzerland - Zurich	BLG
RISE387	Warinner et al. 2019	2100	0.563743	558.773	Russia - Bulanovo	BLG
RISE368	Warinner et al. 2023	2100	0.96104	278.213	Hungary - Szöreg-C (Sziv Utca)	BLG
RISE368	Warinner et al. 2030	2100	1	445.629	Hungary - Szöreg-C (Sziv Utca)	BLG
OX4	Warinner et al. 2037	2100	1	1000	UK - Leicester	BLG
Z40	Warinner et al. 2041	2100	1	100	Greenland - Ø29a Brattahlið	BLG
CW22 Ceramic matrix	Hendy et al. 2018b	1900	0.301353	141.702	Turkey - Çatalhöyük	BLG
CW22 Ceramic Matrix	Hendy et al. 2018b	1900	0.307501	110.448	Turkey - Çatalhöyük	BLG
CW22 Outer ceramic matrix	Hendy et al. 2018b	1900	0.535766	423.854	Turkey - Çatalhöyük	BLG
CW23 Calcite	Hendy et al. 2018b	1900	0	114.511	Turkey - Çatalhöyük	BLG
CW24 Calcite	Hendy et al. 2018b	1900	0	167.728	Turkey - Çatalhöyük	BLG
CW8 Calcite	Hendy et al. 2018b	1900	0	101.886	Turkey - Çatalhöyük	BLG
ARS017	Jeong et al. 2018	1900	0	120.035	Mongolia - Khövsgöl	BLG
ARS017	Jeong et al. 2018	1900	0.866599	127.812	Mongolia - Khövsgöl	BLG
VVH02	Mays et al. 2018	1900	0.395733	517.752	UK - West Amesbury Farm,	BLG
VVH02	Mays et al. 2018	1900	0.181956	504.978	UK - West Amesbury Farm,	BLG
VVH03	Mays et al. 2018	1900	0.532682	130.764	UK - West Amesbury Farm,	BLG
VVH03	Mays et al. 2018	1900	0.320963	404.186	UK - West Amesbury Farm,	BLG
RISE363	Warinner et al. 2015	1900	1	100	Hungary - Szöreg-C (Sziv Utca)	BLG
RISE368	Warinner et al. 2025	1900	0.749043	189.454	Hungary - Szöreg-C (Sziv Utca)	BLG
RISE368	Warinner et al. 2031	1900	0.809475	211.397	Hungary - Szöreg-C (Sziv Utca)	BLG
CW21 Calcite	Hendy et al. 2018b	850	1	154.913	Turkey - Çatalhöyük	Casein
Z45	Warinner et al. 2014	850	1	100	UK - Fewston	BLG
FW450	Hendy et al. 2018a	800	1	271.466	UK - Church of St Michael and St Lawrence, Fewston, North Yorkshire (SE 1947 5411)	BLG
FW68	Hendy et al. 2018a	800	1	218.994	UK - Church of St Michael and St Lawrence, Fewston, North Yorkshire (SE 1947 5411)	BLG
CW21 Calcite	Hendy et al. 2018b	800	0.786617	336.031	Turkey - Çatalhöyük	BLG
CW22 Calcite	Hendy et al. 2018b	800	1	454.589	Turkey - Çatalhöyük	BLG
CW22 Ceramic matrix	Hendy et al. 2018b	800	0.556264	115.058	Turkey - Çatalhöyük	BLG
CW22 Ceramic Matrix	Hendy et al. 2018b	800	0.769641	223.547	Turkey - Çatalhöyük	BLG
CW22 Outer ceramic matrix	Hendy et al. 2018b	800	1	154.308	Turkey - Çatalhöyük	BLG
CW22 Outer ceramic matrix	Hendy et al. 2018b	800	1	100	Turkey - Çatalhöyük	BLG
CW23 Calcite	Hendy et al. 2018b	800	0.866575	148.948	Turkey - Çatalhöyük	BLG
CW24 Calcite	Hendy et al. 2018b	800	1	1000	Turkey - Çatalhöyük	BLG
CW8 Calcite	Hendy et al. 2018b	800	0.709548	115.301	Turkey - Çatalhöyük	BLG
ARS016	Jeong et al. 2018	800	1	103.783	Mongolia - Khövsgöl	BLG
ARS016	Jeong et al. 2018	800	1	104.321	Mongolia - Khövsgöl	BLG
VVH04	Mays et al. 2018	800	1	100	UK - West Amesbury Farm,	BLG
SP2468	Hendy et al. 2018a	391	0	1000	UK - Christ Church, Spitalfields, London	Casein
VVH03	Mays et al. 2018	391	0	159.48	UK - West Amesbury Farm,	Casein
CW20 Calcite	Hendy et al. 2018b	327	1	141.409	Turkey - Çatalhöyük	Casein
CS46	Hendy et al. 2018a	300	0	100	UK - Radcliffe Infirmary, Oxfordshire	BLG
CS18	Hendy et al. 2018a	116	0	1000	UK - Radcliffe Infirmary, Oxfordshire	Casein
CS19	Hendy et al. 2018a	116	0	1000	UK - Radcliffe Infirmary, Oxfordshire	Casein
CS7	Hendy et al. 2018a	116	0	1000	UK - Radcliffe Infirmary, Oxfordshire	Casein
FAO1	Hendy et al. 2018a	116	0	1000	UK - Lower St Bride’s Churchyard, London (FAO90)	Casein
FAO11	Hendy et al. 2018a	116	0	1000	UK - Lower St Bride’s Churchyard, London (FAO90)	Casein
FAO14	Hendy et al. 2018a	116	0	1000	UK - Lower St Bride’s Churchyard, London (FAO90)	Casein
FAO17	Hendy et al. 2018a	116	0	1000	UK - Lower St Bride’s Churchyard, London (FAO90)	Casein
FAO18	Hendy et al. 2018a	116	0	100	UK - Lower St Bride’s Churchyard, London (FAO90)	Casein
FAO2	Hendy et al. 2018a	116	0	100	UK - Lower St Bride’s Churchyard, London (FAO90)	Casein
FAO5	Hendy et al. 2018a	116	0	100	UK - Lower St Bride’s Churchyard, London (FAO90)	Casein
SP2182	Hendy et al. 2018a	116	0	100	UK - Christ Church, Spitalfields, London	Casein
SP2300	Hendy et al. 2018a	116	0	1000	UK - Christ Church, Spitalfields, London	Casein
SP2301	Hendy et al. 2018a	116	0	1000	UK - Christ Church, Spitalfields, London	Casein
SP2477	Hendy et al. 2018a	116	0	1000	UK - Christ Church, Spitalfields, London	Casein
UT111	Hendy et al. 2018a	116	0	100	USA - University of Tenneesee Forensic Anthropology Center	Casein
UT111	Hendy et al. 2018a	116	0	100	USA - University of Tenneesee Forensic Anthropology Center	Casein
UT73	Hendy et al. 2018a	116	0	1000	USA - University of Tenneesee Forensic Anthropology Center	Casein
CW10 Calcite	Hendy et al. 2018b	116	0	391.946	Turkey - Çatalhöyük	Casein
CW18 Calcite	Hendy et al. 2018b	116	0.288514	177.649	Turkey - Çatalhöyük	Casein
CW21 Calcite	Hendy et al. 2018b	116	0.195028	190.288	Turkey - Çatalhöyük	Casein
CW21 Calcite	Hendy et al. 2018b	116	0	116.578	Turkey - Çatalhöyük	Casein
CW22 Ceramic matrix	Hendy et al. 2018b	116	0	101.437	Turkey - Çatalhöyük	Casein
CW23 Calcite	Hendy et al. 2018b	116	1	100	Turkey - Çatalhöyük	Casein
CW23 Calcite	Hendy et al. 2018b	116	0.0494936	150.656	Turkey - Çatalhöyük	Casein
CW23 Calcite	Hendy et al. 2018b	116	0	103.341	Turkey - Çatalhöyük	Casein
CW23 Calcite	Hendy et al. 2018b	116	0.171796	127.891	Turkey - Çatalhöyük	Casein
CW27 Calcite	Hendy et al. 2018b	116	1	183.907	Turkey - Çatalhöyük	Casein
CW8 Calcite	Hendy et al. 2018b	116	0.165239	111.612	Turkey - Çatalhöyük	Casein
Z5	Warinner et al. 2056	116	0	443.872	Switzerland - Zurich	Casein
Z6	Warinner et al. 2059	116	0	100	Switzerland - Zurich	Casein
HH610	Charlton et al. 2019	116	0	290.486	UK - Hambledon Hill	Casein
HN7387	Charlton et al. 2019	116	0	1000	UK - Hazleton North	Casein
OX12	Hendy et al. 2018a	104	1	1000	UK - Leicester	BLG
ARS008	Jeong et al. 2018	104	1	108.379	Mongolia - Khövsgöl	BLG
ARS010	Jeong et al. 2018	104	1	111.433	Mongolia - Khövsgöl	BLG
ARS016	Jeong et al. 2018	104	1	151.646	Mongolia - Khövsgöl	BLG
ARS017	Jeong et al. 2018	104	1	116.275	Mongolia - Khövsgöl	BLG
OX12	Warinner et al. 2045	104	1	1000	UK - Leicester	BLG
VVH03	Mays et al. 2018	94.5	0	1000	UK - West Amesbury Farm,	Casein
CW20 Calcite	Hendy et al. 2018b	92.6	0	182.003	Turkey - Çatalhöyük	Casein
CW23 Calcite	Hendy et al. 2018b	92	0	103.341	Turkey - Çatalhöyük	Casein
3DT21 (CS6)	Hendy et al. 2018a	75.7	0	550	UK - Driffield Terrace, York	BLG
CS18	Hendy et al. 2018a	75.7	0	1000	UK - Radcliffe Infirmary, Oxfordshire	Casein
CS19	Hendy et al. 2018a	75.7	0	1000	UK - Radcliffe Infirmary, Oxfordshire	Casein
CS7	Hendy et al. 2018a	75.7	0	1000	UK - Radcliffe Infirmary, Oxfordshire	Casein
FAO1	Hendy et al. 2018a	75.7	0	1000	UK - Lower St Bride’s Churchyard, London (FAO90)	Casein
FAO11	Hendy et al. 2018a	75.7	0	1000	UK - Lower St Bride’s Churchyard, London (FAO90)	Casein
FAO14	Hendy et al. 2018a	75.7	0	1000	UK - Lower St Bride’s Churchyard, London (FAO90)	Casein
FAO17	Hendy et al. 2018a	75.7	0	1000	UK - Lower St Bride’s Churchyard, London (FAO90)	Casein
FAO18	Hendy et al. 2018a	75.7	0	100	UK - Lower St Bride’s Churchyard, London (FAO90)	Casein
FAO2	Hendy et al. 2018a	75.7	0	100	UK - Lower St Bride’s Churchyard, London (FAO90)	Casein
FAO5	Hendy et al. 2018a	75.7	0	100	UK - Lower St Bride’s Churchyard, London (FAO90)	Casein
FW268	Hendy et al. 2018a	75.7	1	1000	UK - Church of St Michael and St Lawrence, Fewston, North Yorkshire (SE 1947 5411)	BLG
FW450	Hendy et al. 2018a	75.7	1	638.301	UK - Church of St Michael and St Lawrence, Fewston, North Yorkshire (SE 1947 5411)	BLG
FW88	Hendy et al. 2018a	75.7	1	100	UK - Church of St Michael and St Lawrence, Fewston, North Yorkshire (SE 1947 5411)	BLG
ML1823	Hendy et al. 2018a	75.7	1	1000	UK - Melton	BLG
NEM18	Hendy et al. 2018a	75.7	0.2104	222.207	UK - Norton-on-Tees	BLG
OX04	Hendy et al. 2018a	75.7	1	111.981	UK - Oxford Street, Leicestershire (NGR SK 586038)	BLG
OX12	Hendy et al. 2018a	75.7	0.516385	272.014	UK - Leicester	BLG
SP2182	Hendy et al. 2018a	75.7	0	100	UK - Christ Church, Spitalfields, London	Casein
SP2300	Hendy et al. 2018a	75.7	0	1000	UK - Christ Church, Spitalfields, London	Casein
SP2301	Hendy et al. 2018a	75.7	0	1000	UK - Christ Church, Spitalfields, London	Casein
SP2477	Hendy et al. 2018a	75.7	0	1000	UK - Christ Church, Spitalfields, London	Casein
UT111	Hendy et al. 2018a	75.7	1	1000	USA - University of Tenneesee Forensic Anthropology Center	BLG
UT111	Hendy et al. 2018a	75.7	0	100	USA - University of Tenneesee Forensic Anthropology Center	Casein
UT111	Hendy et al. 2018a	75.7	0	100	USA - University of Tenneesee Forensic Anthropology Center	Casein
UT116	Hendy et al. 2018a	75.7	1	100	USA - University of Tenneesee Forensic Anthropology Center	BLG
UT73	Hendy et al. 2018a	75.7	0	1000	USA - University of Tenneesee Forensic Anthropology Center	Casein
WG1561	Hendy et al. 2018a	75.7	0	100	UK - Wighill (Syningthwaite Priory Farm)	BLG
CW10 Calcite	Hendy et al. 2018b	75.7	0	391.946	Turkey - Çatalhöyük	Casein
CW18 Calcite	Hendy et al. 2018b	75.7	1	725.651	Turkey - Çatalhöyük	BLG
CW18 Calcite	Hendy et al. 2018b	75.7	0	177.649	Turkey - Çatalhöyük	Casein
CW20 Calcite	Hendy et al. 2018b	75.7	1	576.332	Turkey - Çatalhöyük	BLG
CW21 Calcite	Hendy et al. 2018b	75.7	0	190.288	Turkey - Çatalhöyük	Casein
CW21 Calcite	Hendy et al. 2018b	75.7	0	116.578	Turkey - Çatalhöyük	Casein
CW22 Ceramic matrix	Hendy et al. 2018b	75.7	0	101.437	Turkey - Çatalhöyük	Casein
CW23 Calcite	Hendy et al. 2018b	75.7	1	522.849	Turkey - Çatalhöyük	BLG
CW23 Calcite	Hendy et al. 2018b	75.7	0	100	Turkey - Çatalhöyük	Casein
CW23 Calcite	Hendy et al. 2018b	75.7	0	150.656	Turkey - Çatalhöyük	Casein
CW23 Calcite	Hendy et al. 2018b	75.7	0	127.891	Turkey - Çatalhöyük	Casein
CW27 Calcite	Hendy et al. 2018b	75.7	0	183.907	Turkey - Çatalhöyük	Casein
CW8 Calcite	Hendy et al. 2018b	75.7	1	190.232	Turkey - Çatalhöyük	BLG
CW8 Calcite	Hendy et al. 2018b	75.7	0	111.612	Turkey - Çatalhöyük	Casein
ARS008	Jeong et al. 2018	75.7	0	101.133	Mongolia - Khövsgöl	BLG
ARS010	Jeong et al. 2018	75.7	0	118.883	Mongolia - Khövsgöl	BLG
ARS016	Jeong et al. 2018	75.7	0.246343	107.461	Mongolia - Khövsgöl	BLG
ARS016	Jeong et al. 2018	75.7	0	101.253	Mongolia - Khövsgöl	BLG
ARS017	Jeong et al. 2018	75.7	0	180.666	Mongolia - Khövsgöl	BLG
Z45	Warinner et al. 2014	75.7	0	100	UK - Fewston	BLG
Z39	Warinner et al. 2021	75.7	0	550	Greenland - Ø29a Brattahlið	BLG
RISE368	Warinner et al. 2027	75.7	0	145.413	Hungary - Szöreg-C (Sziv Utca)	BLG
OX4	Warinner et al. 2035	75.7	1	111.981	UK - Leicester	BLG
Z40	Warinner et al. 2038	75.7	0	708.694	Greenland - Ø29a Brattahlið	BLG
OX12	Warinner et al. 2042	75.7	0.516385	272.014	UK - Leicester	BLG
Z5	Warinner et al. 2055	75.7	0	443.872	Switzerland - Zurich	Casein
Z6	Warinner et al. 2058	75.7	0	100	Switzerland - Zurich	Casein
BL30912	Charlton et al. 2019	75.7	0	100	UK - Banbury Lane	BLG
HH610	Charlton et al. 2019	75.7	0	290.486	UK - Hambledon Hill	Casein
HH610	Charlton et al. 2019	75.7	0	434.177	UK - Hambledon Hill	BLG
HN11456	Charlton et al. 2019	75.7	0	550	UK - Hazleton North	BLG
HN4786	Charlton et al. 2019	75.7	0	100	UK - Hazleton North	BLG
HN7387	Charlton et al. 2019	75.7	0	1000	UK - Hazleton North	Casein
HN7387	Charlton et al. 2019	75.7	0	390.825	UK - Hazleton North	BLG
HN7656	Charlton et al. 2019	75.7	0	550	UK - Hazleton North	BLG
CW23 Calcite	Hendy et al. 2018b	73.9	0	108.747	Turkey - Çatalhöyük	Casein
CW21 Calcite	Hendy et al. 2018b	62.1	0	131.693	Turkey - Çatalhöyük	Casein
CW23 Calcite	Hendy et al. 2018b	62.1	0	155.738	Turkey - Çatalhöyük	Casein
CW27 Calcite	Hendy et al. 2018b	62.1	0	128.375	Turkey - Çatalhöyük	Casein
CW8 Calcite	Hendy et al. 2018b	62.1	0	108.052	Turkey - Çatalhöyük	Casein
SP2300	Hendy et al. 2018a	58.6	1	642.922	UK - Christ Church, Spitalfields, London	Casein
CW20 Calcite	Hendy et al. 2018b	58.6	1	141.409	Turkey - Çatalhöyük	Casein
RISE368	Warinner et al. 2046	56.7	0.679809	120.806	Hungary - Szöreg-C (Sziv Utca)	Casein
RISE368	Warinner et al. 2048	56.7	0.191224	104.417	Hungary - Szöreg-C (Sziv Utca)	Casein
3DT21 (CS6)	Hendy et al. 2018a	50.2	1	550	UK - Driffield Terrace, York	BLG
FW268	Hendy et al. 2018a	50.2	1	1000	UK - Church of St Michael and St Lawrence, Fewston, North Yorkshire (SE 1947 5411)	BLG
FW450	Hendy et al. 2018a	50.2	1	638.301	UK - Church of St Michael and St Lawrence, Fewston, North Yorkshire (SE 1947 5411)	BLG
FW88	Hendy et al. 2018a	50.2	1	100	UK - Church of St Michael and St Lawrence, Fewston, North Yorkshire (SE 1947 5411)	BLG
ML1823	Hendy et al. 2018a	50.2	1	1000	UK - Melton	BLG
NEM18	Hendy et al. 2018a	50.2	1	222.207	UK - Norton-on-Tees	BLG
OX04	Hendy et al. 2018a	50.2	1	111.981	UK - Oxford Street, Leicestershire (NGR SK 586038)	BLG
OX12	Hendy et al. 2018a	50.2	1	272.014	UK - Leicester	BLG
UT111	Hendy et al. 2018a	50.2	1	1000	USA - University of Tenneesee Forensic Anthropology Center	BLG
UT116	Hendy et al. 2018a	50.2	1	100	USA - University of Tenneesee Forensic Anthropology Center	BLG
WG1561	Hendy et al. 2018a	50.2	1	100	UK - Wighill (Syningthwaite Priory Farm)	BLG
CW18 Calcite	Hendy et al. 2018b	50.2	0	725.651	Turkey - Çatalhöyük	BLG
CW20 Calcite	Hendy et al. 2018b	50.2	0	576.332	Turkey - Çatalhöyük	BLG
CW23 Calcite	Hendy et al. 2018b	50.2	0	522.849	Turkey - Çatalhöyük	BLG
CW8 Calcite	Hendy et al. 2018b	50.2	0	190.232	Turkey - Çatalhöyük	BLG
ARS008	Jeong et al. 2018	50.2	0	101.133	Mongolia - Khövsgöl	BLG
ARS010	Jeong et al. 2018	50.2	0	118.883	Mongolia - Khövsgöl	BLG
ARS016	Jeong et al. 2018	50.2	0.467005	107.461	Mongolia - Khövsgöl	BLG
ARS016	Jeong et al. 2018	50.2	0	101.253	Mongolia - Khövsgöl	BLG
ARS017	Jeong et al. 2018	50.2	0	180.666	Mongolia - Khövsgöl	BLG
Z39	Warinner et al. 2022	50.2	1	550	Greenland - Ø29a Brattahlið	BLG
RISE368	Warinner et al. 2029	50.2	1	145.413	Hungary - Szöreg-C (Sziv Utca)	BLG
OX4	Warinner et al. 2036	50.2	1	111.981	UK - Leicester	BLG
Z40	Warinner et al. 2040	50.2	1	708.694	Greenland - Ø29a Brattahlið	BLG
OX12	Warinner et al. 2043	50.2	1	272.014	UK - Leicester	BLG
BL30912	Charlton et al. 2019	50.2	0	100	UK - Banbury Lane	BLG
HH610	Charlton et al. 2019	50.2	0.0378511	434.177	UK - Hambledon Hill	BLG
HN11456	Charlton et al. 2019	50.2	0	550	UK - Hazleton North	BLG
HN4786	Charlton et al. 2019	50.2	0	100	UK - Hazleton North	BLG
HN7387	Charlton et al. 2019	50.2	0.0927194	390.825	UK - Hazleton North	BLG
HN7656	Charlton et al. 2019	50.2	0.392109	550	UK - Hazleton North	BLG
ARS008	Jeong et al. 2018	48.3	1	124.601	Mongolia - Khövsgöl	BLG
ARS016	Jeong et al. 2018	48.3	1	1900-05-15 20:26:37	Mongolia - Khövsgöl	BLG
ARS016	Jeong et al. 2018	48.3	1	107.223	Mongolia - Khövsgöl	BLG
ARS016	Jeong et al. 2018	48.3	1	110.177	Mongolia - Khövsgöl	BLG
CW20 Calcite	Hendy et al. 2018b	46.3	0	100	Turkey - Çatalhöyük	Casein
CW21 Calcite	Hendy et al. 2018b	32	1	155.597	Turkey - Çatalhöyük	Casein
ARS016	Jeong et al. 2018	31.8	1	191.263	Mongolia - Khövsgöl	Casein
CW23 Calcite	Hendy et al. 2018b	22.5	0	131.3	Turkey - Çatalhöyük	Casein
CW23 Calcite	Hendy et al. 2018b	22.1	0	204.518	Turkey - Çatalhöyük	Casein
CW24 Calcite	Hendy et al. 2018b	22.1	0	370.617	Turkey - Çatalhöyük	Casein
CW27 Calcite	Hendy et al. 2018b	22.1	0	320.436	Turkey - Çatalhöyük	Casein
CW8 Calcite	Hendy et al. 2018b	22.1	0	102.15	Turkey - Çatalhöyük	Casein
FW450	Hendy et al. 2018a	15.7	0.513726	266.329	UK - Church of St Michael and St Lawrence, Fewston, North Yorkshire (SE 1947 5411)	BLG
CW18 Calcite	Hendy et al. 2018b	15.7	1	149.265	Turkey - Çatalhöyük	Casein
CW20 Calcite	Hendy et al. 2018b	15.7	1	141.546	Turkey - Çatalhöyük	Casein
CW22 Calcite	Hendy et al. 2018b	15.7	0	175.311	Turkey - Çatalhöyük	BLG
CW22 Ceramic matrix	Hendy et al. 2018b	15.7	0.0195348	108.024	Turkey - Çatalhöyük	BLG
CW22 Ceramic Matrix	Hendy et al. 2018b	15.7	0	118.196	Turkey - Çatalhöyük	BLG
CW23 Calcite	Hendy et al. 2018b	15.7	0	102.101	Turkey - Çatalhöyük	BLG
ARS016	Jeong et al. 2018	15.7	0	104.303	Mongolia - Khövsgöl	BLG
ARS016	Jeong et al. 2018	15.7	0	103.479	Mongolia - Khövsgöl	BLG
HH610	Charlton et al. 2019	1.14	0	206.477	UK - Hambledon Hill	BLG
